# Supplementary material for: 4,4-Di­fluoro-2,3;5,6-bis­(tetra­methylene)-4-bora-3a,4a-di­aza-s-indacene (LD540)
Source: Acta Crystallogr Sect E Struct Rep Online. 2013 Dec 18;70(Pt 1):o74. doi: 10.1107/S1600536813033448 (PMC3914101; doi:10.1107/S1600536813033448)
Supplement: Supplementary file 1 [file e-70-00o74-sup1.cif]

##############################################################################
#                                                                            #
# This CIF contains the data in a paper accepted for publication in          #
# Acta Crystallographica Section E. It conforms to the requirements of       #
# Notes for Authors for Acta Crystallographica Section E, and has been       #
# peer reviewed under the auspices of the IUCr Commission on Journals.       #
#                                                                            #
# Full details of the Crystallographic Information File format               #
# are given in the paper "The Crystallographic Information File (CIF):       #
# a New Standard Archive File for Crystallography" by S. R. Hall, F. H.      #
# Allen and I. D. Brown [Acta Cryst. (1991), A47, 655-685].                  #
#                                                                            #
# The current version of the core CIF dictionary is obtainable from          #
# ftp://ftp.iucr.org/pub/cif_core.dic.                                       #
#                                                                            #
# Software is freely available for graphical display of the structure(s)     #
# in this CIF. For information consult the CIF software page                 #
# http://www.iucr.org/resources/cif/software.                                #
#                                                                            #
# This file may be used for bona fide research purposes within the           #
# scientific community so long as proper attribution is given to the journal # 
# article from which it was obtained.                                        #
#                                                                            #
##############################################################################
data_global
_audit_creation_method
;
  Olex2 1.2
  (compiled 2013.11.15 svn.r2839 for OlexSys, GUI svn.r4720)
;
_journal_data_validation_number     ?
_journal_date_recd_electronic     2013-11-20
_journal_date_accepted     2013-12-10
_journal_name_full     'Acta Crystallographica, Section E'
_journal_year     2014
_journal_volume     70
_journal_issue      1
_journal_page_first     o74
_journal_page_last     o74
_journal_paper_category     QO
_journal_paper_doi     10.1107/S1600536813033448
_journal_coeditor_code     VM2201
_publ_contact_author_name     'Tanja Lahtinen'
_publ_contact_author_address
;
Department of Chemistry, Nanoscience Center
University of Jyv\"skyl\"
PO Box 35
FIN-40014 University of Jyv\"askyl\"a
Finland
;
_publ_contact_author_email     tanja.m.lahtinen@jyu.fi
_publ_contact_author_fax     ?
_publ_contact_author_phone     '+358408053697'
_publ_section_title
;
4,4-Difluoro-2,3;5,6-bis(tetramethylene)-4-bora-3a,4a-diaza-<i>s</i>-indacene
(LD540)
;
loop_
    _publ_author_name
    _publ_author_address
    'Salorinne, Kirsi'
;
Department of Chemistry, Nanoscience Center
University of Jyv\"askyl\"a
PO Box 35
FIN-40014 University of Jyv\"askyl\"a
Finland
;
    'Tero, Tiia-Riikka'
;
Department of Chemistry, Nanoscience Center
University of Jyv\"askyl\"a
PO Box 35
FIN-40014 University of Jyv\"askyl\"a
Finland
;
    'Lahtinen, Tanja'
;
Department of Chemistry, Nanoscience Center
University of Jyv\"askyl\"a
PO Box 35
FIN-40014 University of Jyv\"askyl\"a
Finland
;
_shelxl_version_number         .2013
data_I
_database_code_depnum_ccdc_archive 'CCDC 976242'
_chemical_name_systematic
;
4,4-Difluoro-2,3;5,6-bis(tetramethylene)-4-bora-3a,4a-diaza-<i>s</i>-indacene
;
_chemical_name_common
;
2,2-difluoro-12-methyl-1\l^5^,3-diaza-2\l^4^-
borapentacyclo[11.7.0.0^3,11^.0^4,9^.0^15,20^]icosa-
1(20),4(9),10,12,14-pentaen-1-ylium, LD540
;
_chemical_formula_moiety     'C18 H21 B F2 N2'
_chemical_formula_sum     'C18 H21 B F2 N2'
_chemical_formula_structural     ?
_chemical_formula_analytical     ?
_chemical_formula_iupac     'C18 H21 B F2 N2'
_chemical_formula_weight     314.18
_chemical_melting_point     ?
_shelx_space_group_comment
;
The symmetry employed for this shelxl refinement is uniquely defined
by the following loop, which should always be used as a source of
symmetry information in preference to the above space-group names.
They are only intended as comments.
;
_space_group_crystal_system     monoclinic
_space_group_name_H-M_alt     'P 21/n'
_space_group_name_Hall     '-P 2yn'
loop_
    _space_group_symop_id
    _space_group_symop_operation_xyz
    1 'x, y, z'
    2 '-x+1/2, y+1/2, -z+1/2'
    3 '-x, -y, -z'
    4 'x-1/2, -y-1/2, z-1/2'
_cell_length_a     8.8836(4)
_cell_length_b     16.4670(10)
_cell_length_c     11.4865(6)
_cell_angle_alpha     90
_cell_angle_beta     111.271(3)
_cell_angle_gamma     90
_cell_volume     1565.84(15)
_cell_formula_units_Z     4
_cell_measurement_reflns_used     2349
_cell_measurement_theta_min     0.883
_cell_measurement_theta_max     62.389
_cell_measurement_temperature     173(2)
_exptl_crystal_description     prism
_exptl_crystal_colour     'green red'
_exptl_crystal_size_max     0.1
_exptl_crystal_size_mid     0.1
_exptl_crystal_size_min     0.04
_exptl_crystal_size_rad     ?
_exptl_crystal_density_diffrn     1.333
_exptl_crystal_density_meas     ?
_exptl_crystal_density_method     'not measured'
_exptl_crystal_F_000     664
_exptl_absorpt_coefficient_mu     0.770
_exptl_absorpt_correction_type     multi-scan
_exptl_absorpt_process_details
;
(SADABS; Bruker, 2004)
;
_exptl_absorpt_correction_T_min     0.839612
_exptl_absorpt_correction_T_max     1
_exptl_special_details
;
SADABS v.2.03 (Bruker, 2004) was used for absorption correction.
R(int) was 0.0552 before and 0.0509 after correction.
The Ratio of minimum to maximum transmission is 0.8396.
The \l/2 correction factor is 0.0015.
;
_diffrn_ambient_temperature     173(2)
_diffrn_radiation_type     CuK\a
_diffrn_radiation_wavelength     1.54184
_diffrn_radiation_monochromator     'horizonally mounted graphite crystal'
_diffrn_measurement_device_type
                           'Nonius KappaCCD diffractometer with APEXII detector'
_diffrn_measurement_device     '95mm CCD camera on \k-goniostat'
_diffrn_measurement_method     'CCD rotation images, thick slices'
_diffrn_detector_area_resol_mean     9
_diffrn_reflns_number     7413
_diffrn_reflns_av_R_equivalents     0.0536
_diffrn_reflns_theta_min     4.928
_diffrn_reflns_theta_max     63.307
_diffrn_reflns_theta_full     67.683
_diffrn_measured_fraction_theta_max     0.980
_diffrn_measured_fraction_theta_full     0.980
_diffrn_reflns_limit_h_min     -10
_diffrn_reflns_limit_h_max     10
_diffrn_reflns_limit_k_min     -19
_diffrn_reflns_limit_k_max     15
_diffrn_reflns_limit_l_min     -11
_diffrn_reflns_limit_l_max     13
_diffrn_standards_number     0
_diffrn_standards_interval_count     0
_diffrn_standards_interval_time     0
_diffrn_standards_decay_%     0
_refine_special_details     ?
_reflns_number_total     2511
_reflns_number_gt     1902
_reflns_threshold_expression     I>2\s(I)
_refine_ls_structure_factor_coef     Fsqd
_refine_ls_matrix_type     full
_refine_ls_R_factor_all     0.0647
_refine_ls_R_factor_gt     0.0471
_refine_ls_wR_factor_gt     0.1144
_refine_ls_wR_factor_ref     0.1245
_refine_ls_goodness_of_fit_ref     1.034
_refine_ls_restrained_S_all     1.034
_refine_ls_number_reflns     2511
_refine_ls_number_parameters     227
_refine_ls_number_restraints     0
_refine_ls_hydrogen_treatment     constr
_refine_ls_weighting_scheme     calc
_refine_ls_weighting_details
              'w=1/[\s^2^(Fo^2^)+(0.0626P)^2^+0.2776P] where P=(Fo^2^+2Fc^2^)/3'
_atom_sites_solution_hydrogens     geom
_atom_sites_solution_primary     direct
_atom_sites_solution_secondary     difmap
_refine_ls_shift/su_max     0.000
_refine_ls_shift/su_mean     0.000
_refine_diff_density_max     0.167
_refine_diff_density_min     -0.303
_refine_ls_extinction_method     none
_refine_ls_extinction_coef     .
loop_
    _atom_type_symbol
    _atom_type_description
    _atom_type_scat_dispersion_real
    _atom_type_scat_dispersion_imag
    _atom_type_scat_source
    'C' 'C' 0.0181 0.0091
                         'International Tables Vol C Tables 4.2.6.8 and 6.1.1.4'
    'H' 'H' 0.0000 0.0000
                         'International Tables Vol C Tables 4.2.6.8 and 6.1.1.4'
    'B' 'B' 0.0090 0.0039
                         'International Tables Vol C Tables 4.2.6.8 and 6.1.1.4'
    'F' 'F' 0.0727 0.0534
                         'International Tables Vol C Tables 4.2.6.8 and 6.1.1.4'
    'N' 'N' 0.0311 0.0180
                         'International Tables Vol C Tables 4.2.6.8 and 6.1.1.4'
_computing_data_collection     'COLLECT (Bruker, 2004)'
_computing_cell_refinement     'SCALEPACK (Otwinowski & Minor, 1997)'
_computing_data_reduction     'DENZO and SCALEPACK (Otwinowski & Minor, 1997)'
_computing_structure_solution
;
SHELXS97 (Sheldrick, 2008)
;
_computing_structure_refinement
;
SHELXL97 (Sheldrick, 2008)
;
_computing_molecular_graphics
;
OLEX2 (Dolomanov <i>et al.</i>, 2009)
;
_computing_publication_material
;
OLEX2 (Dolomanov <i>et al.</i>, 2009)
;
loop_
    _atom_site_type_symbol
    _atom_site_label
    _atom_site_fract_x
    _atom_site_fract_y
    _atom_site_fract_z
    _atom_site_U_iso_or_equiv
    _atom_site_adp_type
    _atom_site_calc_flag
    _atom_site_occupancy
    _atom_site_disorder_assembly
    _atom_site_disorder_group
    C C5 -0.1259(3) 0.36857(12) 0.10617(19) 0.0289(5) Uani d 1 . .
    C C6 -0.1499(3) 0.27857(12) 0.0961(2) 0.0327(5) Uani d 1 . .
    H H6A -0.0857 0.2531 0.1746 0.039 Uiso calc 1 . .
    H H6B -0.1142 0.2575 0.0315 0.039 Uiso calc 1 . .
    C C7 -0.3294(3) 0.25826(13) 0.0640(2) 0.0388(6) Uani d 1 . .
    H H7A -0.3488 0.2023 0.0361 0.047 Uiso calc 1 . .
    H H7B -0.3557 0.2636 0.1386 0.047 Uiso calc 1 . .
    C C8 -0.4386(3) 0.31373(13) -0.0374(2) 0.0395(6) Uani d 1 . .
    H H8A -0.5498 0.2961 -0.0598 0.047 Uiso calc 1 . .
    H H8B -0.4103 0.3094 -0.1111 0.047 Uiso calc 1 . .
    C C9 -0.4245(3) 0.40230(13) 0.0048(2) 0.0347(5) Uani d 1 . .
    H H9A -0.4776 0.4370 -0.0667 0.042 Uiso calc 1 . .
    H H9B -0.4780 0.4095 0.0642 0.042 Uiso calc 1 . .
    C C10 -0.2501(2) 0.42636(12) 0.06426(19) 0.0286(5) Uani d 1 . .
    C C11 -0.1770(3) 0.50178(12) 0.09029(19) 0.0296(5) Uani d 1 . .
    H H11 -0.2295 0.5517 0.0724 0.036 Uiso calc 1 . .
    C C12 -0.0099(3) 0.48998(12) 0.14838(19) 0.0282(5) Uani d 1 . .
    C C13 0.1168(2) 0.54569(12) 0.19475(18) 0.0287(5) Uani d 1 . .
    C C14 0.2753(3) 0.51881(12) 0.24992(19) 0.0291(5) Uani d 1 . .
    C C15 0.4217(3) 0.56116(13) 0.30543(19) 0.0321(5) Uani d 1 . .
    H H15 0.4335 0.6173 0.3117 0.039 Uiso calc 1 . .
    C C16 0.5448(3) 0.50481(13) 0.3490(2) 0.0320(5) Uani d 1 . .
    C C17 0.7244(3) 0.51515(14) 0.4149(2) 0.0395(6) Uani d 1 . .
    H H17A 0.7478 0.5309 0.5011 0.047 Uiso calc 0.5 A 1
    H H17B 0.7635 0.5576 0.3745 0.047 Uiso calc 0.5 A 1
    H H17C 0.7707 0.5363 0.3564 0.047 Uiso calc 0.5 B 2
    H H17D 0.7446 0.5543 0.4819 0.047 Uiso calc 0.5 B 2
    C C18A 0.8118(8) 0.4330(5) 0.4104(6) 0.0365(15) Uani d 0.5 C 1
    H H18A 0.8079 0.4234 0.3260 0.044 Uiso calc 0.5 C 1
    H H18B 0.9244 0.4365 0.4650 0.044 Uiso calc 0.5 C 1
    C C19A 0.7297(6) 0.3617(3) 0.4520(5) 0.0322(12) Uani d 0.5 C 1
    H H19A 0.7932 0.3126 0.4606 0.039 Uiso calc 0.5 C 1
    H H19B 0.7219 0.3738 0.5323 0.039 Uiso calc 0.5 C 1
    C C18B 0.8044(9) 0.4370(5) 0.4674(6) 0.0435(17) Uani d 0.5 C 2
    H H18C 0.9193 0.4420 0.4848 0.052 Uiso calc 0.5 C 2
    H H18D 0.7905 0.4269 0.5460 0.052 Uiso calc 0.5 C 2
    C C19B 0.7418(7) 0.3665(4) 0.3843(6) 0.0488(14) Uani d 0.5 C 2
    H H19C 0.8031 0.3187 0.4236 0.059 Uiso calc 0.5 C 2
    H H19D 0.7597 0.3757 0.3069 0.059 Uiso calc 0.5 C 2
    C C20 0.5599(3) 0.34915(14) 0.3530(2) 0.0362(5) Uani d 1 . .
    H H20A 0.5688 0.3252 0.2786 0.043 Uiso calc 0.5 C 1
    H H20B 0.4993 0.3120 0.3849 0.043 Uiso calc 0.5 C 1
    H H20C 0.5202 0.3118 0.2832 0.043 Uiso calc 0.5 C 2
    H H20D 0.5433 0.3250 0.4244 0.043 Uiso calc 0.5 C 2
    C C21 0.4724(2) 0.42804(13) 0.32034(19) 0.0292(5) Uani d 1 . .
    C C23 0.0777(3) 0.63483(12) 0.1889(2) 0.0341(5) Uani d 1 . .
    H H23A 0.0355 0.6480 0.2526 0.051 Uiso calc 1 . .
    H H23B -0.0014 0.6476 0.1084 0.051 Uiso calc 1 . .
    H H23C 0.1740 0.6658 0.2019 0.051 Uiso calc 1 . .
    B B1 0.1873(3) 0.36599(14) 0.2105(2) 0.0315(6) Uani d 1 . .
    N N4 0.0190(2) 0.40608(10) 0.15627(15) 0.0280(4) Uani d 1 . .
    N N22 0.3114(2) 0.43595(10) 0.26012(15) 0.0288(4) Uani d 1 . .
    F F2 0.19599(15) 0.31382(7) 0.30739(12) 0.0441(4) Uani d 1 . .
    F F3 0.21955(15) 0.32285(7) 0.11765(12) 0.0430(4) Uani d 1 . .
loop_
    _atom_site_aniso_label
    _atom_site_aniso_U_11
    _atom_site_aniso_U_22
    _atom_site_aniso_U_33
    _atom_site_aniso_U_12
    _atom_site_aniso_U_13
    _atom_site_aniso_U_23
    C5 0.0323(12) 0.0247(11) 0.0298(11) -0.0005(9) 0.0115(9) 0.0000(8)
    C6 0.0360(12) 0.0236(11) 0.0368(12) -0.0002(9) 0.0111(10) -0.0019(9)
    C7 0.0404(13) 0.0267(12) 0.0519(15) -0.0042(10) 0.0200(11) -0.0017(10)
    C8 0.0315(12) 0.0306(12) 0.0544(15) -0.0031(10) 0.0134(11) -0.0061(11)
    C9 0.0303(12) 0.0314(12) 0.0428(13) 0.0004(9) 0.0135(10) -0.0012(10)
    C10 0.0288(11) 0.0260(11) 0.0313(11) 0.0024(9) 0.0112(9) -0.0001(9)
    C11 0.0314(12) 0.0233(10) 0.0330(11) 0.0042(9) 0.0103(10) 0.0014(9)
    C12 0.0324(12) 0.0224(10) 0.0292(11) 0.0022(9) 0.0104(9) 0.0012(9)
    C13 0.0339(12) 0.0237(11) 0.0281(11) 0.0001(9) 0.0107(9) 0.0002(9)
    C14 0.0318(11) 0.0243(11) 0.0297(11) 0.0003(9) 0.0093(9) 0.0012(9)
    C15 0.0340(12) 0.0257(11) 0.0345(12) -0.0033(9) 0.0096(10) 0.0000(9)
    C16 0.0300(12) 0.0331(12) 0.0319(12) -0.0005(9) 0.0099(10) -0.0005(9)
    C17 0.0324(12) 0.0399(14) 0.0435(14) -0.0035(10) 0.0105(11) -0.0020(11)
    C18A 0.027(3) 0.043(3) 0.040(4) -0.001(2) 0.013(3) -0.010(4)
    C19A 0.030(3) 0.034(3) 0.031(3) 0.009(2) 0.009(2) 0.003(2)
    C18B 0.034(3) 0.047(4) 0.044(4) 0.003(2) 0.008(3) -0.002(4)
    C19B 0.032(3) 0.043(3) 0.063(4) 0.003(2) 0.008(3) -0.003(3)
    C20 0.0324(12) 0.0321(12) 0.0413(13) 0.0045(10) 0.0100(10) 0.0010(10)
    C21 0.0289(11) 0.0308(12) 0.0273(11) 0.0026(9) 0.0095(9) 0.0007(9)
    C23 0.0353(12) 0.0242(12) 0.0384(12) 0.0002(9) 0.0081(10) 0.0009(9)
    B1 0.0327(14) 0.0216(12) 0.0364(13) 0.0028(10) 0.0081(11) 0.0007(11)
    N4 0.0303(10) 0.0214(9) 0.0309(9) 0.0006(7) 0.0094(8) 0.0004(7)
    N22 0.0303(10) 0.0243(9) 0.0305(9) 0.0025(7) 0.0096(8) 0.0005(7)
    F2 0.0377(8) 0.0341(7) 0.0515(8) -0.0011(6) 0.0055(6) 0.0174(6)
    F3 0.0339(7) 0.0379(7) 0.0521(8) 0.0047(5) 0.0094(6) -0.0171(6)
_geom_special_details
;
All e.s.d.'s (except the e.s.d. in the dihedral angle between two l.s. planes)
are estimated using the full covariance matrix. The cell e.s.d.'s are taken
into account individually in the estimation of e.s.d.'s in distances, angles
and torsion angles; correlations between e.s.d.'s in cell parameters are only
used when they are defined by crystal symmetry. An approximate (isotropic)
treatment of cell e.s.d.'s is used for estimating e.s.d.'s involving l.s.
planes.
;
loop_
    _geom_bond_atom_site_label_1
    _geom_bond_atom_site_label_2
    _geom_bond_site_symmetry_2
    _geom_bond_distance
    _geom_bond_publ_flag
    C5 C6 . 1.496(3) ?
    C5 C10 . 1.403(3) ?
    C5 N4 . 1.353(3) ?
    C6 H6A . 0.9700 ?
    C6 H6B . 0.9700 ?
    C6 C7 . 1.538(3) ?
    C7 H7A . 0.9700 ?
    C7 H7B . 0.9700 ?
    C7 C8 . 1.521(3) ?
    C8 H8A . 0.9700 ?
    C8 H8B . 0.9700 ?
    C8 C9 . 1.527(3) ?
    C9 H9A . 0.9700 ?
    C9 H9B . 0.9700 ?
    C9 C10 . 1.502(3) ?
    C10 C11 . 1.383(3) ?
    C11 H11 . 0.9300 ?
    C11 C12 . 1.403(3) ?
    C12 C13 . 1.399(3) ?
    C12 N4 . 1.402(3) ?
    C13 C14 . 1.390(3) ?
    C13 C23 . 1.504(3) ?
    C14 C15 . 1.408(3) ?
    C14 N22 . 1.397(3) ?
    C15 H15 . 0.9300 ?
    C15 C16 . 1.382(3) ?
    C16 C17 . 1.507(3) ?
    C16 C21 . 1.402(3) ?
    C17 H17A . 0.9700 ?
    C17 H17B . 0.9700 ?
    C17 H17C . 0.9700 ?
    C17 H17D . 0.9700 ?
    C17 C18A . 1.570(7) ?
    C17 C18B . 1.488(8) ?
    C18A H18A . 0.9700 ?
    C18A H18B . 0.9700 ?
    C18A C19A . 1.548(10) ?
    C19A H19A . 0.9700 ?
    C19A H19B . 0.9700 ?
    C19A C20 . 1.539(6) ?
    C18B H18C . 0.9700 ?
    C18B H18D . 0.9700 ?
    C18B C19B . 1.477(10) ?
    C19B H19C . 0.9700 ?
    C19B H19D . 0.9700 ?
    C19B C20 . 1.549(6) ?
    C20 H20A . 0.9700 ?
    C20 H20B . 0.9700 ?
    C20 H20C . 0.9700 ?
    C20 H20D . 0.9700 ?
    C20 C21 . 1.490(3) ?
    C21 N22 . 1.350(3) ?
    C23 H23A . 0.9600 ?
    C23 H23B . 0.9600 ?
    C23 H23C . 0.9600 ?
    B1 N4 . 1.544(3) ?
    B1 N22 . 1.553(3) ?
    B1 F2 . 1.385(3) ?
    B1 F3 . 1.395(3) ?
loop_
    _geom_contact_atom_site_label_1
    _geom_contact_atom_site_label_2
    _geom_contact_distance
    _geom_contact_site_symmetry_1
    _geom_contact_site_symmetry_2
    H18A Cg(1) 2.812 1_555 1_655
    H17A Cg(2) 3.103 1_555 3_566
    Cg(2) Cg(2) 4.360(3) 1_555 3_666
loop_
    _geom_angle_atom_site_label_1
    _geom_angle_atom_site_label_2
    _geom_angle_atom_site_label_3
    _geom_angle_site_symmetry_1
    _geom_angle_site_symmetry_3
    _geom_angle
    _geom_angle_publ_flag
    C10 C5 C6 . . 124.97(19) ?
    N4 C5 C6 . . 124.87(19) ?
    N4 C5 C10 . . 110.15(18) ?
    C5 C6 H6A . . 109.7 ?
    C5 C6 H6B . . 109.7 ?
    C5 C6 C7 . . 109.88(18) ?
    H6A C6 H6B . . 108.2 ?
    C7 C6 H6A . . 109.7 ?
    C7 C6 H6B . . 109.7 ?
    C6 C7 H7A . . 109.3 ?
    C6 C7 H7B . . 109.3 ?
    H7A C7 H7B . . 107.9 ?
    C8 C7 C6 . . 111.78(18) ?
    C8 C7 H7A . . 109.3 ?
    C8 C7 H7B . . 109.3 ?
    C7 C8 H8A . . 109.2 ?
    C7 C8 H8B . . 109.2 ?
    C7 C8 C9 . . 112.01(19) ?
    H8A C8 H8B . . 107.9 ?
    C9 C8 H8A . . 109.2 ?
    C9 C8 H8B . . 109.2 ?
    C8 C9 H9A . . 109.6 ?
    C8 C9 H9B . . 109.6 ?
    H9A C9 H9B . . 108.1 ?
    C10 C9 C8 . . 110.42(17) ?
    C10 C9 H9A . . 109.6 ?
    C10 C9 H9B . . 109.6 ?
    C5 C10 C9 . . 122.02(18) ?
    C11 C10 C5 . . 106.60(18) ?
    C11 C10 C9 . . 131.39(19) ?
    C10 C11 H11 . . 125.9 ?
    C10 C11 C12 . . 108.14(18) ?
    C12 C11 H11 . . 125.9 ?
    C13 C12 C11 . . 131.04(19) ?
    C13 C12 N4 . . 121.26(18) ?
    N4 C12 C11 . . 107.70(17) ?
    C12 C13 C23 . . 118.80(19) ?
    C14 C13 C12 . . 120.44(19) ?
    C14 C13 C23 . . 120.71(18) ?
    C13 C14 C15 . . 131.68(19) ?
    C13 C14 N22 . . 120.88(18) ?
    N22 C14 C15 . . 107.43(18) ?
    C14 C15 H15 . . 125.9 ?
    C16 C15 C14 . . 108.12(19) ?
    C16 C15 H15 . . 125.9 ?
    C15 C16 C17 . . 131.3(2) ?
    C15 C16 C21 . . 106.56(19) ?
    C21 C16 C17 . . 122.11(19) ?
    C16 C17 H17A . . 109.8 ?
    C16 C17 H17B . . 109.8 ?
    C16 C17 H17C . . 109.3 ?
    C16 C17 H17D . . 109.3 ?
    C16 C17 C18A . . 109.4(3) ?
    H17A C17 H17B . . 108.2 ?
    H17C C17 H17D . . 108.0 ?
    C18A C17 H17A . . 109.8 ?
    C18A C17 H17B . . 109.8 ?
    C18B C17 C16 . . 111.6(3) ?
    C18B C17 H17C . . 109.3 ?
    C18B C17 H17D . . 109.3 ?
    C17 C18A H18A . . 109.6 ?
    C17 C18A H18B . . 109.6 ?
    H18A C18A H18B . . 108.1 ?
    C19A C18A C17 . . 110.5(4) ?
    C19A C18A H18A . . 109.6 ?
    C19A C18A H18B . . 109.6 ?
    C18A C19A H19A . . 110.0 ?
    C18A C19A H19B . . 110.0 ?
    H19A C19A H19B . . 108.4 ?
    C20 C19A C18A . . 108.6(4) ?
    C20 C19A H19A . . 110.0 ?
    C20 C19A H19B . . 110.0 ?
    C17 C18B H18C . . 108.8 ?
    C17 C18B H18D . . 108.8 ?
    H18C C18B H18D . . 107.7 ?
    C19B C18B C17 . . 113.9(5) ?
    C19B C18B H18C . . 108.8 ?
    C19B C18B H18D . . 108.8 ?
    C18B C19B H19C . . 108.7 ?
    C18B C19B H19D . . 108.7 ?
    C18B C19B C20 . . 114.3(5) ?
    H19C C19B H19D . . 107.6 ?
    C20 C19B H19C . . 108.7 ?
    C20 C19B H19D . . 108.7 ?
    C19A C20 H20A . . 109.5 ?
    C19A C20 H20B . . 109.5 ?
    C19B C20 H20C . . 110.2 ?
    C19B C20 H20D . . 110.2 ?
    H20A C20 H20B . . 108.1 ?
    H20C C20 H20D . . 108.5 ?
    C21 C20 C19A . . 110.5(3) ?
    C21 C20 C19B . . 107.6(3) ?
    C21 C20 H20A . . 109.5 ?
    C21 C20 H20B . . 109.5 ?
    C21 C20 H20C . . 110.2 ?
    C21 C20 H20D . . 110.2 ?
    C16 C21 C20 . . 125.0(2) ?
    N22 C21 C16 . . 110.09(18) ?
    N22 C21 C20 . . 124.87(19) ?
    C13 C23 H23A . . 109.5 ?
    C13 C23 H23B . . 109.5 ?
    C13 C23 H23C . . 109.5 ?
    H23A C23 H23B . . 109.5 ?
    H23A C23 H23C . . 109.5 ?
    H23B C23 H23C . . 109.5 ?
    N4 B1 N22 . . 106.61(16) ?
    F2 B1 N4 . . 110.69(18) ?
    F2 B1 N22 . . 109.88(18) ?
    F2 B1 F3 . . 109.34(17) ?
    F3 B1 N4 . . 110.28(18) ?
    F3 B1 N22 . . 110.01(18) ?
    C5 N4 C12 . . 107.41(17) ?
    C5 N4 B1 . . 127.50(17) ?
    C12 N4 B1 . . 125.08(17) ?
    C14 N22 B1 . . 125.64(17) ?
    C21 N22 C14 . . 107.80(17) ?
    C21 N22 B1 . . 126.57(17) ?
loop_
    _geom_torsion_atom_site_label_1
    _geom_torsion_atom_site_label_2
    _geom_torsion_atom_site_label_3
    _geom_torsion_atom_site_label_4
    _geom_torsion_site_symmetry_1
    _geom_torsion_site_symmetry_2
    _geom_torsion_site_symmetry_3
    _geom_torsion_site_symmetry_4
    _geom_torsion
    _geom_torsion_publ_flag
    C5 C6 C7 C8 . . . . 43.9(2) ?
    C5 C10 C11 C12 . . . . -0.4(2) ?
    C6 C5 C10 C9 . . . . 0.7(3) ?
    C6 C5 C10 C11 . . . . -179.60(19) ?
    C6 C5 N4 C12 . . . . -179.95(18) ?
    C6 C5 N4 B1 . . . . 1.1(3) ?
    C6 C7 C8 C9 . . . . -63.7(3) ?
    C7 C8 C9 C10 . . . . 47.5(3) ?
    C8 C9 C10 C5 . . . . -17.1(3) ?
    C8 C9 C10 C11 . . . . 163.3(2) ?
    C9 C10 C11 C12 . . . . 179.2(2) ?
    C10 C5 C6 C7 . . . . -14.0(3) ?
    C10 C5 N4 C12 . . . . 0.5(2) ?
    C10 C5 N4 B1 . . . . -178.41(19) ?
    C10 C11 C12 C13 . . . . -178.9(2) ?
    C10 C11 C12 N4 . . . . 0.7(2) ?
    C11 C12 C13 C14 . . . . 179.6(2) ?
    C11 C12 C13 C23 . . . . 2.3(3) ?
    C11 C12 N4 C5 . . . . -0.8(2) ?
    C11 C12 N4 B1 . . . . 178.19(19) ?
    C12 C13 C14 C15 . . . . -178.4(2) ?
    C12 C13 C14 N22 . . . . 0.1(3) ?
    C13 C12 N4 C5 . . . . 178.88(18) ?
    C13 C12 N4 B1 . . . . -2.2(3) ?
    C13 C14 C15 C16 . . . . 178.4(2) ?
    C13 C14 N22 C21 . . . . -178.18(18) ?
    C13 C14 N22 B1 . . . . 1.8(3) ?
    C14 C15 C16 C17 . . . . 179.5(2) ?
    C14 C15 C16 C21 . . . . -0.3(2) ?
    C15 C14 N22 C21 . . . . 0.6(2) ?
    C15 C14 N22 B1 . . . . -179.37(18) ?
    C15 C16 C17 C18A . . . . -164.6(3) ?
    C15 C16 C17 C18B . . . . 168.0(3) ?
    C15 C16 C21 C20 . . . . -178.5(2) ?
    C15 C16 C21 N22 . . . . 0.7(2) ?
    C16 C17 C18A C19A . . . . -49.1(5) ?
    C16 C17 C18B C19B . . . . 40.7(7) ?
    C16 C21 N22 C14 . . . . -0.8(2) ?
    C16 C21 N22 B1 . . . . 179.16(19) ?
    C17 C16 C21 C20 . . . . 1.6(3) ?
    C17 C16 C21 N22 . . . . -179.13(19) ?
    C17 C18A C19A C20 . . . . 67.8(6) ?
    C17 C18B C19B C20 . . . . -60.8(8) ?
    C18A C17 C18B C19B . . . . -49.4(9) ?
    C18A C19A C20 C19B . . . . 41.9(6) ?
    C18A C19A C20 C21 . . . . -48.3(5) ?
    C19A C20 C21 C16 . . . . 15.5(4) ?
    C19A C20 C21 N22 . . . . -163.7(3) ?
    C18B C17 C18A C19A . . . . 50.6(10) ?
    C18B C19B C20 C19A . . . . -55.1(7) ?
    C18B C19B C20 C21 . . . . 45.7(6) ?
    C19B C20 C21 C16 . . . . -17.3(4) ?
    C19B C20 C21 N22 . . . . 163.5(3) ?
    C20 C21 N22 C14 . . . . 178.4(2) ?
    C20 C21 N22 B1 . . . . -1.6(3) ?
    C21 C16 C17 C18A . . . . 15.2(4) ?
    C21 C16 C17 C18B . . . . -12.2(4) ?
    C23 C13 C14 C15 . . . . -1.1(3) ?
    C23 C13 C14 N22 . . . . 177.37(19) ?
    N4 C5 C6 C7 . . . . 166.52(19) ?
    N4 C5 C10 C9 . . . . -179.72(18) ?
    N4 C5 C10 C11 . . . . -0.1(2) ?
    N4 C12 C13 C14 . . . . 0.1(3) ?
    N4 C12 C13 C23 . . . . -177.26(18) ?
    N4 B1 N22 C14 . . . . -3.3(3) ?
    N4 B1 N22 C21 . . . . 176.75(17) ?
    N22 C14 C15 C16 . . . . -0.2(2) ?
    N22 B1 N4 C5 . . . . -177.86(18) ?
    N22 B1 N4 C12 . . . . 3.4(3) ?
    F2 B1 N4 C5 . . . . -58.4(3) ?
    F2 B1 N4 C12 . . . . 122.9(2) ?
    F2 B1 N22 C14 . . . . -123.3(2) ?
    F2 B1 N22 C21 . . . . 56.8(3) ?
    F3 B1 N4 C5 . . . . 62.7(3) ?
    F3 B1 N4 C12 . . . . -116.0(2) ?
    F3 B1 N22 C14 . . . . 116.3(2) ?
    F3 B1 N22 C21 . . . . -63.7(3) ?
loop_
    _geom_hbond_atom_site_label_D
    _geom_hbond_atom_site_label_H
    _geom_hbond_atom_site_label_A
    _geom_hbond_site_symmetry_A
    _geom_hbond_distance_DH
    _geom_hbond_distance_HA
    _geom_hbond_distance_DA
    _geom_hbond_angle_DHA
    C23 H23B F3 3_565 0.96 2.66 3.621(3) 177.8
    C8 H8B F2 4_565 0.97 2.56 3.252(3) 128.7
    C17 H17A Cg2 3_666 0.97 3.10 3.879(3) 138
_shelx_hkl_checksum     23064
_shelx_hkl_file
;
  -1   0   0 1.13479 1.35822   1
   1   0   0 -0.6010  1.1390   1
  -2   0   0 1588.08   88.44   1
  -3   0   0 1.98561 3.43625   1
  -4   0   0 1859.18   99.71   1
  -5   0   0 -4.3344  4.2699   5
  -6   0   0 11.6548  5.1918   5
   7   0   0 1.70750 4.97025   3
  -7   0   0 8.94176 5.61926   5
  -8   0   0 154.847  13.644   5
   8   0   0 159.079  13.106   3
   9   0   0 -2.6439  3.7278   3
  -9   0   0 -2.1120  4.1910   5
  -1  -1   0 0.98176 1.63449   1
   1  -1   0 4.20350 1.50197   1
   1   1   0 3.02132 1.40979   1
  -1   1   0 3.23894 1.69819   1
  -2  -1   0 528.613  32.684   1
  -2   1   0 575.857  29.709   1
  -3  -1   0 1034.30   54.76   1
  -3   1   0 1016.45   53.35   1
  -4  -1   0 95.4149  8.3355   1
  -4   1   0 83.3295  8.2588   1
  -5  -1   0 112.080  10.891   5
  -5   1   0 144.651  11.231   5
  -5   1   0 138.050  10.984   1
  -6  -1   0 897.654  52.340   5
  -6   1   0 867.887  52.238   5
   7  -1   0 355.287  22.218   3
  -7  -1   0 288.205  22.785   5
   7   1   0 328.383  24.260   3
  -7   1   0 306.442  22.902   5
  -8  -1   0 31.3692  7.0857   5
   8  -1   0 35.8979  6.9346   3
   8   1   0 54.3203  7.3085   3
  -8   1   0 52.8987  9.1733   5
   9  -1   0 40.8559  6.0901   3
  -9  -1   0 50.2632  8.3060   5
   9   1   0 40.6933  5.8705   3
  -9   1   0 36.3573  6.2676   5
  -1  -2   0 1063.94   59.97   1
   1  -2   0 1185.46   65.79   1
   1   2   0 1133.78   60.22   1
  -1   2   0 1094.75   58.49   1
  -2  -2   0 168.224  10.382   1
  -2   2   0 173.785  10.403   1
  -3  -2   0 3328.10  176.41   1
  -3   2   0 3248.06  170.19   1
  -4  -2   0 1062.56   61.32   1
  -4   2   0 1156.29   58.81   1
  -5  -2   0 203.533  13.394   2
  -5  -2   0 204.260  14.525   1
  -5  -2   0 215.849  16.313   5
  -5   2   0 206.977  14.689   1
  -5   2   0 197.819  14.581   5
  -6  -2   0 13.8840  5.5504   5
   6  -2   0 21.5518  5.8881   3
  -6   2   0 8.01715 4.74274   5
   7  -2   0 378.938  25.221   3
  -7  -2   0 348.013  25.619   5
   7   2   0 409.079  25.001   3
  -7   2   0 364.995  25.284   5
   7   2   0 422.414  25.408   6
   8  -2   0 23.7293  6.3752   3
  -8  -2   0 28.0591  8.7996   5
   8   2   0 36.7507  6.3009   3
  -8   2   0 33.8831  6.9698   5
  -9  -2   0 7.92382 4.74954   5
   9  -2   0 -1.3905  3.7777   3
  -9   2   0 1.54504 3.93022   5
   9   2   0 2.45729 3.38900   3
   0   3   0 1.09085 2.35119   1
   0   3   0 0.42460 1.72454   1
  -1  -3   0 58.8865  4.9524   1
   1  -3   0 62.7170  4.7090   1
  -1   3   0 59.8379  4.9988   1
   1   3   0 61.3240  4.5732   1
  -2  -3   0 556.604  30.303   1
  -2   3   0 568.875  30.218   1
  -3  -3   0 1777.60   94.53   1
  -3   3   0 1703.29   91.77   1
  -4  -3   0 1113.46   59.73   1
  -4   3   0 918.390  53.248   1
  -5  -3   0 570.979  35.947   5
  -5  -3   0 596.441  36.818   2
  -5  -3   0 554.619  36.240   1
  -5   3   0 565.988  34.421   5
  -5   3   0 585.294  33.109   1
  -6  -3   0 31.8721  6.6907   5
   6  -3   0 16.1525  5.8647   3
  -6  -3   0 24.1173  5.1558   2
  -6   3   0 19.3907  5.3002   5
   7  -3   0 156.993  13.123   3
  -7  -3   0 126.245  12.958   5
  -7   3   0 129.345  12.309   5
   7   3   0 144.241  12.626   6
   7   3   0 151.759  12.109   3
  -8  -3   0 -0.5540  5.0889   5
   8  -3   0 13.7983  7.2449   3
   8   3   0 3.29675 4.05185   3
  -8   3   0 -3.3419  4.3733   5
   8   3   0 0.15574 4.20903   6
  -9  -3   0 60.7995  7.3896   5
   9  -3   0 48.6098  6.8113   3
  -9   3   0 60.8650  6.8924   5
   0   4   0 20.2986  3.5025   1
  -1  -4   0 1474.25   83.46   1
  -1   4   0 1505.28   90.40   1
  -2  -4   0 465.851  25.821   1
  -2   4   0 485.852  26.840   1
  -3  -4   0 987.125  54.508   1
  -3   4   0 974.850  52.404   1
  -4  -4   0 3.14810 4.45590   1
  -4   4   0 6.38622 4.72862   1
   5  -4   0 5.34451 4.47917   3
  -5  -4   0 9.28981 4.91291   1
  -5  -4   0 1.23491 3.62061   2
   5  -4   0 3.69844 3.18225   7
  -5   4   0 7.59128 4.82151   1
  -5   4   0 7.00722 4.02610   5
  -6  -4   0 303.911  21.104   5
   6  -4   0 313.476  20.644   3
  -6  -4   0 302.819  19.402   2
  -6   4   0 279.988  19.973   5
  -7  -4   0 162.767  14.083   5
   7  -4   0 151.503  13.319   3
   7   4   0 148.479  13.209   6
  -7   4   0 154.172  12.826   5
   8  -4   0 -1.7128  4.5551   3
  -8  -4   0 3.39367 5.11384   5
  -8   4   0 -0.5902  4.0215   5
   8   4   0 0.64324 4.17187   6
  -9  -4   0 87.0449  8.7750   5
   9  -4   0 94.8717  8.5541   3
  -9   4   0 68.6682  7.5006   5
   0   5   0 -0.3817  2.8935   1
  -1  -5   0 -0.7281  3.0394   1
  -1   5   0 2.20189 4.37727   1
  -2  -5   0 844.970  46.530   1
  -2   5   0 861.845  51.139   1
  -3  -5   0 939.184  53.408   1
  -3   5   0 880.667  51.270   1
  -4  -5   0 480.956  30.181   2
   4  -5   0 449.524  27.289   3
  -4  -5   0 443.403  27.047   5
  -4  -5   0 446.658  26.102   1
  -4   5   0 425.597  26.127   1
  -5  -5   0 176.241  12.765   2
   5  -5   0 171.111  12.744   7
   5  -5   0 162.475  12.801   3
  -5  -5   0 180.848  13.543   5
  -5  -5   0 159.620  13.143   1
  -5   5   0 168.771  13.306   1
  -5   5   0 176.503  12.524   5
  -6  -5   0 450.014  28.905   2
  -6  -5   0 492.801  30.912   5
  -6   5   0 518.275  33.773   5
  -7  -5   0 9.46781 5.77500   5
  -7  -5   0 -0.3599  4.0110   2
   7  -5   0 2.14445 5.05130   3
   7   5   0 2.59642 4.75956   6
  -7   5   0 -3.8346  5.5821   5
  -8  -5   0 1.91864 4.85556   5
   8  -5   0 8.09364 5.16978   3
   8   5   0 2.38006 4.46223   6
  -8   5   0 -5.0405  5.7139   5
  -9  -5   0 7.49884 4.17372   5
   9  -5   0 -2.9956  3.8227   3
   9   5   0 0.26040 2.88571   6
   0   6   0 579.106  40.085   1
  -1  -6   0 269.076  16.173   1
  -1   6   0 283.910  18.082   1
  -2  -6   0 395.613  22.814   1
  -2   6   0 401.967  25.704   1
  -3  -6   0 137.534  10.632   1
  -3   6   0 138.975  10.828   1
  -4  -6   0 279.123  18.221   5
  -4  -6   0 287.629  18.068   1
   4  -6   0 278.531  17.589   3
   4  -6   0 274.222  18.290   7
  -4   6   0 273.684  18.046   1
   5  -6   0 134.142  10.746   7
   5  -6   0 106.545  10.298   3
  -5  -6   0 137.372  11.009   2
  -6  -6   0 49.5282  7.8019   5
   6  -6   0 39.2425  6.5736   7
  -6  -6   0 30.2298  6.5215   2
   6  -6   0 51.0708  7.4952   3
  -7  -6   0 4.92571 7.58735   5
  -7  -6   0 -4.6650  4.2544   2
   7  -6   0 6.42155 7.39846   3
   7   6   0 -3.5433  4.9958   6
  -8  -6   0 20.1372  5.8832   5
   8  -6   0 20.8908  5.7328   3
   8   6   0 22.5725  5.9128   6
  -9  -6   0 7.76825 3.88912   5
   9   6   0 1.24683 3.06001   6
   0   7   0 0.91242 3.81620   1
  -1   7   0 479.674  30.157   1
  -2   7   0 34.7259  5.8140   1
  -3  -7   0 23.4426  5.3112   1
  -3  -7   0 30.9366  5.4933   2
   3  -7   0 20.1471  4.6255   7
   3  -7   0 12.1541  3.5866   3
  -3   7   0 18.1616  5.2100   1
  -4  -7   0 57.9654  7.1998   1
   4  -7   0 48.6828  6.3144   7
   4  -7   0 44.9452  5.6970   3
  -4  -7   0 42.4272  5.6229   5
  -4  -7   0 42.4469  6.7544   2
  -4   7   0 39.7587  6.5818   1
  -5  -7   0 20.2319  5.2020   5
   5  -7   0 19.8445  5.0644   3
  -5  -7   0 24.6310  6.0696   2
   6  -7   0 76.7944  8.4211   7
  -6  -7   0 71.9700  8.8003   5
   6  -7   0 71.1405  8.4382   3
  -6  -7   0 76.1913  8.7855   2
  -7  -7   0 12.0711  5.7706   5
   7  -7   0 17.6922  5.9463   3
  -7  -7   0 36.1436  6.4572   2
   7   7   0 19.2881  6.1967   6
  -8  -7   0 61.3042  7.8458   5
   8  -7   0 61.3612  7.9261   3
   8   7   0 62.0312  8.1136   6
   0   8   0 220.404  14.601   1
   1   8   0 144.621  11.727   1
  -1   8   0 151.287  11.269   1
   2  -8   0 302.178  19.258   7
  -2  -8   0 276.891  18.321   2
  -2  -8   0 297.232  18.197   1
  -2   8   0 294.666  18.325   1
  -3  -8   0 328.905  21.138   1
  -3  -8   0 327.099  20.997   2
   3  -8   0 318.778  21.470   7
   3  -8   0 343.875  19.860   3
  -3   8   0 345.261  20.935   1
   4  -8   0 67.0886  8.0210   7
  -4  -8   0 91.1479  9.0931   2
   4  -8   0 66.5218  7.0480   3
  -4  -8   0 87.1073  9.0212   1
  -4   8   0 76.4357  8.8658   1
   5  -8   0 76.0609  9.0651   3
   5  -8   0 89.6632  9.2058   7
  -5  -8   0 70.8545  9.0131   2
  -5  -8   0 97.1203  8.8463   5
  -6  -8   0 8.17508 7.73932   2
   6  -8   0 25.5349  5.9240   3
  -6  -8   0 18.5411  5.4329   5
  -7  -8   0 2.96733 4.62749   5
  -7  -8   0 6.65470 5.13158   2
   7  -8   0 -0.3143  4.5327   3
   7   8   0 3.17566 5.19294   6
  -8  -8   0 39.8165  6.0086   5
  -8  -8   0 26.7548  5.1476   2
   8  -8   0 36.8110  6.1714   3
   8   8   0 35.9044  6.4386   6
   0  -9   0 2.92617 3.92334   7
   0   9   0 -2.6921  4.3216   1
   1  -9   0 339.504  21.136   7
   1   9   0 321.758  20.707   1
  -1   9   0 314.508  20.090   1
  -2  -9   0 308.371  19.705   2
   2  -9   0 305.740  20.675   7
  -2   9   0 330.415  19.954   1
  -3  -9   0 169.969  13.113   1
   3  -9   0 171.981  13.591   7
  -3   9   0 183.429  13.586   1
  -4  -9   0 320.957  20.633   2
   4  -9   0 296.178  18.996   3
   4  -9   0 299.923  20.800   7
   5  -9   0 -0.5989  4.3121   7
   5  -9   0 8.28750 4.33415   3
  -5  -9   0 11.9297  5.9515   2
   6  -9   0 2.06284 4.34248   3
  -6  -9   0 -2.7559  5.4243   2
   6  -9   0 -4.1715  4.0860   7
  -7  -9   0 143.372  11.826   5
  -7  -9   0 137.476  11.985   2
   7  -9   0 143.002  11.922   3
   7   9   0 131.642  12.547   6
   8  -9   0 27.6876  5.1658   3
  -8  -9   0 25.2278  4.9441   2
   8   9   0 32.6839  6.1000   6
   0 -10   0 22.2649  5.1665   7
   0  10   0 25.9703  5.6945   1
   1 -10   0 824.248  49.819   7
  -1 -10   0 906.309  50.629   7
  -1  10   0 908.967  50.477   1
   1  10   0 793.560  51.860   1
  -2 -10   0 134.143  10.446   7
  -2 -10   0 121.155  10.226   2
   2 -10   0 129.798  11.283   7
  -2  10   0 116.843  10.649   1
   2  10   0 116.541  10.553   1
   3 -10   0 28.2712  6.0460   7
  -3 -10   0 26.2469  5.9784   2
  -3 -10   0 24.5064  5.7165   4
  -4 -10   0 285.702  20.157   2
   4 -10   0 283.772  20.647   7
  -4 -10   0 320.576  20.017   4
   5 -10   0 18.2753  5.7381   7
  -5 -10   0 14.3200  6.6209   2
  -6 -10   0 28.0861  6.9498   2
   6 -10   0 39.6783  6.2878   3
   6 -10   0 32.5116  6.4018   7
   6  10   0 33.0148  7.1708   6
  -7 -10   0 1.02986 4.69675   2
   7 -10   0 10.6558  4.6117   3
   7  10   0 7.53877 5.27763   6
  -8 -10   0 -2.2658  3.2836   2
   8  10   0 -3.3008  4.0352   6
   0 -11   0 -0.6054  4.0251   7
   0  11   0 -3.1260  4.4280   1
  -1 -11   0 96.7522  8.0454   2
  -1 -11   0 85.2097  8.7993   7
   1 -11   0 82.8440  9.0648   7
  -1  11   0 70.3385  8.6240   1
   1  11   0 83.6834  8.8683   1
   2 -11   0 -0.7326  4.7314   7
  -2 -11   0 -1.2434  3.8858   2
  -2 -11   0 -5.9953  3.7244   7
   3 -11   0 14.9874  5.8214   7
  -3 -11   0 8.63316 5.17562   2
  -3 -11   0 11.4063  5.2079   4
  -4 -11   0 82.8024  9.7610   2
  -4 -11   0 89.0279  8.5656   4
   4 -11   0 73.7973  9.3914   7
  -5 -11   0 659.835  39.101   2
   5 -11   0 644.700  40.065   7
  -6 -11   0 29.3605  6.8851   2
   6 -11   0 44.1731  6.9194   7
   6  11   0 32.6084  7.1335   6
  -7 -11   0 -1.2858  4.5127   2
   7  11   0 4.44847 5.06771   6
   0 -12   0 447.288  28.529   7
  -1 -12   0 684.195  38.188   2
  -1 -12   0 664.226  40.286   7
   1 -12   0 671.368  40.963   7
  -2 -12   0 7.57448 4.52196   7
  -2 -12   0 0.74067 5.11485   4
  -2 -12   0 22.6415  6.7766   2
   2 -12   0 3.49672 5.54970   7
   2 -12   0 13.8937  5.0853   4
  -3 -12   0 3.20360 4.95863   2
  -3 -12   0 9.47001 5.21688   4
   3 -12   0 5.66521 5.43179   7
  -4 -12   0 474.557  26.746   4
   4 -12   0 397.428  27.985   7
  -4 -12   0 407.009  27.201   2
   5 -12   0 1.84960 5.04501   7
  -5 -12   0 -2.3712  5.4985   2
   5  12   0 -5.2567  5.2155   6
  -6 -12   0 27.4123  6.7803   2
   6 -12   0 23.0714  5.8905   7
   6  12   0 22.0914  6.3393   6
  -7 -12   0 10.7567  4.7600   2
   7  12   0 14.4146  5.1507   6
   0 -13   0 4.19297 5.03243   7
  -1 -13   0 49.8943  7.5791   7
   1 -13   0 47.3352  8.0867   7
   1 -13   0 45.0522  7.4264   4
  -1 -13   0 51.4444  8.1418   4
   2 -13   0 504.899  30.329   4
   2 -13   0 454.256  31.872   7
  -2 -13   0 489.668  29.836   2
  -2 -13   0 458.802  30.607   4
  -2 -13   0 575.493  31.485   7
   3 -13   0 32.8558  7.1483   7
  -3 -13   0 33.6194  6.7367   2
   3 -13   0 20.2095  6.2104   4
  -3 -13   0 30.7363  6.7805   4
   3  13   0 29.0195  6.3403   6
  -4 -13   0 51.0995  9.4076   2
   4 -13   0 49.5345  8.0450   7
  -4 -13   0 32.8239  6.2942   4
   4  13   0 47.1434  6.9661   6
   5 -13   0 -6.9124  6.9796   7
  -5 -13   0 7.50832 5.63516   2
   5  13   0 6.93272 5.10465   6
   6 -13   0 19.3922  5.2024   7
  -6 -13   0 5.85849 5.39822   2
   6  13   0 19.9468  5.6417   6
   0 -14   0 305.437  22.071   4
   0 -14   0 367.204  24.203   7
  -1 -14   0 19.8214  6.9342   4
   1 -14   0 19.4370  6.6352   7
  -1 -14   0 25.6234  6.1565   7
   1 -14   0 12.8760  5.8286   4
   2 -14   0 -0.5521  4.7617   4
  -2 -14   0 10.0603  6.1307   4
  -2 -14   0 8.38825 4.99747   7
   2 -14   0 13.4359  6.5644   7
  -2 -14   0 7.93954 4.76422   2
  -3 -14   0 133.472  11.263   2
  -3 -14   0 103.750  10.942   4
   3 -14   0 107.903  11.686   7
  -4 -14   0 3.65805 5.16969   2
  -4 -14   0 5.41769 4.55552   4
   4 -14   0 6.04565 5.59343   7
   4  14   0 2.84060 3.87704   6
  -5 -14   0 30.9040  6.8881   2
   5 -14   0 37.5213  6.9605   7
   5  14   0 43.7165  6.5084   6
   6 -14   0 5.34776 4.03419   7
  -6 -14   0 13.5522  4.7906   2
   6  14   0 -0.4096  5.5457   6
   0 -15   0 -1.1837  5.3368   4
   0 -15   0 9.40524 5.81554   7
   1 -15   0 -4.8238  7.3365   7
  -1 -15   0 8.48076 5.15836   7
   1 -15   0 -2.3429  4.8113   4
  -1 -15   0 -0.2307  5.6277   4
   2 -15   0 28.9653  6.4033   4
  -2 -15   0 38.2492  7.3288   4
   2 -15   0 31.9673  7.4841   7
  -2 -15   0 32.9622  5.7474   2
   3 -15   0 136.786  12.386   7
  -3 -15   0 136.988  11.463   4
  -3 -15   0 94.8188 10.2720   2
  -4 -15   0 30.3484  7.6002   2
  -4 -15   0 18.7130  5.1071   4
   4 -15   0 17.5852  6.2401   7
   5 -15   0 -1.3746  4.4033   7
  -5 -15   0 -4.7968  4.3950   2
   5  15   0 2.76383 3.76810   6
   0 -16   0 759.937  44.424   7
   0 -16   0 714.512  42.584   4
  -1 -16   0 22.4952  5.4923   7
   1 -16   0 19.3623  6.1160   7
   1 -16   0 7.87227 5.13549   4
  -1 -16   0 8.63885 5.53230   4
   2 -16   0 134.102  11.300   4
  -2 -16   0 129.753  11.989   4
   2 -16   0 136.088  12.568   7
  -3 -16   0 89.6404  9.0696   4
   3 -16   0 73.0115  9.2001   7
  -3 -16   0 68.8249  7.7631   2
  -4 -16   0 2.38279 4.19121   2
   4 -16   0 -0.6518  4.6321   7
  -4 -16   0 11.5878  4.1772   4
   5 -16   0 90.8512  8.5297   7
  -5 -16   0 78.2821  7.7557   2
   0 -17   0 -4.2927  4.6525   4
   0 -17   0 -2.4444  4.2610   7
   1 -17   0 8.28129 6.88708   7
  -1 -17   0 13.7171  4.8805   7
  -1 -17   0 12.3858  5.4339   4
   1 -17   0 15.3600  6.8508   4
  -2 -17   0 -0.9484  4.7060   4
   2 -17   0 8.80056 5.20407   7
   2 -17   0 4.66873 4.14660   4
  -3 -17   0 69.3151  7.5761   4
   3 -17   0 52.3780  7.6168   7
   4 -17   0 192.609  13.300   7
  -4 -17   0 151.348  11.494   2
   0 -18   0 7.56987 4.67602   4
   0 -18   0 14.7861  4.5202   7
   1 -18   0 17.2425  4.7040   4
  -1 -18   0 13.7881  5.0559   4
   1 -18   0 10.6605  4.8056   7
   2 -18   0 6.98054 4.37800   7
  -2 -18   0 7.73290 4.54689   4
   2 -18   0 5.82933 3.68596   4
  -3 -18   0 -0.8184  3.5326   4
   3 -18   0 1.78416 3.77758   7
   0 -19   0 0.42125 3.48641   7
   9   0  -1 -3.4422  3.8515   3
  -9   0   1 -1.5217  4.6740   5
  -8   0   1 -3.3475  5.1657   5
   8   0  -1 5.45917 5.08949   3
  -7   0   1 93.6766 10.6836   5
  -6   0   1 2.28950 4.71655   5
  -5   0   1 539.487  32.705   5
  -4   0   1 -2.1479  4.2424   1
  -3   0   1 1.22804 2.87656   1
  -2   0   1 0.02960 2.31841   1
   2   0  -1 -1.9435  1.7857   1
   1   0  -1 7175.82  394.57   1
   0   0   1 1.16738 0.45751   1
   0   0  -1 1.15703 0.46526   1
   1   0   1 15.8511  2.1596   1
  -1   0  -1 13.0135  2.3921   1
  -2   0  -1 -2.7838  2.7524   1
  -3   0  -1 36.9718  5.2361   1
   5   0   1 24.0239  5.1779   3
  -5   0  -1 18.7418  5.4181   1
   5   0   1 20.5978  4.2695   6
   6   0   1 2.58102 4.65735   3
  -6   0  -1 9.37326 6.09128   5
  -7   0  -1 1.83401 5.15571   5
   7   0   1 0.70085 4.65958   3
   8   0   1 1.30040 4.24286   3
  -8   0  -1 0.23172 4.82817   5
  -9   0  -1 446.268  26.241   5
   9   0   1 391.217  24.843   3
  -9  -1   1 28.2978  6.4096   5
   9  -1  -1 26.9565  5.7483   3
   9   1  -1 25.4887  5.2424   3
  -9   1   1 30.3354  6.2676   5
   8  -1  -1 13.0036  5.7712   3
  -8  -1   1 19.9170  6.5240   5
  -8   1   1 18.0243  6.2073   5
   8   1  -1 12.9814  5.6595   3
  -7  -1   1 6.06539 5.73434   5
  -7   1   1 4.15988 5.21215   5
  -6  -1   1 15.9342  5.9647   5
  -6   1   1 22.1614  5.6652   5
  -5  -1   1 7.14166 4.42556   1
  -5  -1   1 0.00000 4.00277   5
  -5   1   1 10.4279  4.2544   5
  -4  -1   1 48.2161  6.2174   1
  -4   1   1 58.2653  6.5169   1
  -3  -1   1 52.2746  5.1079   1
  -3   1   1 55.8099  6.0071   1
   2  -1  -1 538.150  30.286   1
  -2  -1   1 430.617  25.104   1
  -2   1   1 425.739  24.086   1
   2   1  -1 469.830  28.296   1
  -1  -1   1 802.957  49.415   1
   1  -1  -1 912.810  45.524   1
   1   1  -1 877.534  45.098   1
  -1   1   1 813.608  44.462   1
   0  -1  -1 723.123  40.141   1
   0  -1   1 751.654  42.940   1
   0   1   1 725.676  40.276   1
   0   1  -1 723.841  42.376   1
  -1  -1  -1 227.227  13.397   1
   1  -1   1 260.016  15.663   1
   1   1   1 249.524  16.711   1
  -1   1  -1 243.615  13.214   1
  -2  -1  -1 366.255  20.224   1
  -2   1  -1 373.926  20.188   1
  -3  -1  -1 3106.06  166.34   1
  -3   1  -1 3104.46  161.38   1
  -4  -1  -1 396.803  23.456   1
   5  -1   1 884.765  50.841   3
  -5  -1  -1 779.988  55.826   1
   5   1   1 923.074  53.782   6
   5   1   1 909.896  56.643   3
  -5   1  -1 858.411  51.198   1
  -6  -1  -1 10.1743  6.5523   5
  -6   1  -1 -2.6441  5.4889   5
   6   1   1 2.63072 4.36458   3
   6   1   1 4.71848 4.21938   6
   7  -1   1 25.9341  6.2802   3
  -7  -1  -1 25.9156  6.9196   5
   7   1   1 28.7630  5.7739   6
  -7   1  -1 14.7698  6.2598   5
   7   1   1 37.1246  6.3571   3
   8  -1   1 53.3503  7.3645   3
  -8  -1  -1 44.2933  7.6179   5
   8   1   1 46.6486  6.7904   3
  -8   1  -1 41.5588  7.3241   5
   9  -1   1 10.5772  4.1384   3
  -9  -1  -1 10.8644  4.6366   5
  -9   1  -1 4.14480 4.04521   5
  -9  -2   1 0.44895 4.77597   5
   9  -2  -1 8.16633 4.59068   3
   9   2  -1 -3.1332  4.9663   3
  -9   2   1 -0.1304  4.1569   5
   8  -2  -1 3.80548 5.05693   3
  -8  -2   1 3.09696 5.78779   5
   8   2  -1 0.36729 4.53980   3
  -8   2   1 5.10073 4.96812   5
  -7  -2   1 13.3958  6.2556   5
  -7   2   1 32.1706  6.6833   5
  -6  -2   1 12.6501  5.4570   5
  -6   2   1 2.26461 5.96911   5
  -5  -2   1 9.98610 3.99721   2
  -5  -2   1 17.3324  4.9719   1
  -5  -2   1 20.0070  5.0580   5
  -5   2   1 23.3657  4.8867   5
  -5   2   1 13.7693  4.8904   1
  -4  -2   1 791.047  44.249   1
  -4   2   1 838.104  43.678   1
  -3  -2   1 890.366  48.007   1
  -3   2   1 898.335  46.767   1
  -2  -2   1 1395.26   76.95   1
   2   2  -1 1481.78   79.67   1
  -2   2   1 1407.28   75.14   1
  -1  -2   1 1266.79   70.91   1
   1  -2  -1 1483.30   74.58   1
   1   2  -1 1375.32   79.02   1
  -1   2   1 1284.04   73.85   1
   0  -2  -1 5263.94  315.41   1
   0  -2   1 5985.08  325.73   1
   0   2   1 5491.67  309.86   1
   1  -2   1 1132.57   67.11   1
  -1  -2  -1 1015.07   59.43   1
   1   2   1 1158.64   62.14   1
  -1   2  -1 973.551  56.263   1
  -2  -2  -1 925.139  52.922   1
  -2   2  -1 985.407  50.433   1
  -3  -2  -1 356.667  20.719   1
  -3   2  -1 360.751  20.672   1
   4  -2   1 686.671  44.017   3
  -4  -2  -1 743.763  42.841   1
   5  -2   1 238.709  17.374   3
  -5  -2  -1 256.584  17.757   1
  -5   2  -1 274.846  17.986   1
   5   2   1 273.816  17.276   3
  -6  -2  -1 903.815  54.608   5
   6  -2   1 887.027  53.627   3
   6   2   1 942.331  51.541   3
   6   2   1 924.208  52.979   6
  -6   2  -1 885.894  52.753   5
   7  -2   1 22.7537  6.2582   3
  -7  -2  -1 26.7058  6.9088   5
   7   2   1 31.3969  5.8945   3
   7   2   1 20.8770  5.8438   6
  -8  -2  -1 4.51147 5.30391   5
   8  -2   1 7.52693 4.85182   3
   8   2   1 18.0538  4.8796   3
  -8   2  -1 4.86712 4.92041   5
  -9  -2  -1 23.1273  5.0915   5
   9  -2   1 20.7782  4.5713   3
   9  -3  -1 20.0428  5.4096   3
  -9  -3   1 11.3940  5.1612   5
  -9   3   1 21.8449  5.1430   5
  -8  -3   1 120.446  12.455   5
   8  -3  -1 112.739  11.461   3
   8   3  -1 121.574  11.031   3
  -8   3   1 139.067  11.897   5
   8   3  -1 131.965  11.342   6
   7  -3  -1 76.9189  9.7629   3
  -7  -3   1 90.6293 10.4129   5
  -7   3   1 87.8857  9.5987   5
  -6  -3   1 401.348  23.882   2
  -6  -3   1 379.710  25.725   5
  -6   3   1 397.983  25.206   5
  -5  -3   1 213.476  15.416   2
  -5  -3   1 232.088  16.282   5
  -5  -3   1 255.152  15.784   1
  -5   3   1 208.922  15.340   1
  -5   3   1 242.724  15.890   5
  -4  -3   1 966.467  53.055   1
  -4   3   1 946.750  50.764   1
  -3  -3   1 244.149  14.512   1
  -3   3   1 239.336  13.152   8
  -3   3   1 247.207  14.642   1
  -2  -3   1 1420.43   82.13   1
  -2   3   1 1513.23   80.91   1
   1  -3  -1 561.430  30.511   1
  -1  -3   1 520.287  28.312   1
  -1   3   1 465.785  31.559   1
   1   3  -1 551.918  31.282   1
   0  -3  -1 1266.36   74.77   1
   0   3   1 1403.99   75.01   1
   0   3  -1 1297.65   82.39   1
  -1  -3  -1 114.961   7.692   1
   1  -3   1 118.768   7.548   1
  -1   3  -1 115.808   7.597   1
  -2  -3  -1 933.560  48.838   1
  -2   3  -1 831.211  46.086   1
  -3  -3  -1 151.132  11.061   1
  -3   3  -1 155.002  11.012   1
   4  -3   1 485.790  28.274   3
  -4  -3  -1 462.253  29.577   1
  -4   3  -1 493.875  27.833   1
   5  -3   1 151.495  12.860   3
  -5  -3  -1 165.851  12.067   2
  -5  -3  -1 174.969  13.410   1
   5   3   1 190.831  12.623   3
  -5   3  -1 178.497  13.571   1
   6  -3   1 1073.49   68.07   3
  -6  -3  -1 1104.22   67.25   5
   6   3   1 1146.84   73.25   6
  -6   3  -1 1138.20   66.91   5
   6   3   1 1266.82   71.44   3
   7  -3   1 182.886  14.664   3
  -7  -3  -1 160.833  14.668   5
   7   3   1 194.025  14.506   3
  -7   3  -1 164.572  14.293   5
   7   3   1 190.068  14.735   6
  -8  -3  -1 20.5955  6.0779   5
   8  -3   1 25.4589  6.0436   3
  -8   3  -1 26.9802  7.3511   5
   8   3   1 21.1795  5.3288   6
  -9  -3  -1 2.46974 3.76681   5
  -9   3  -1 1.21619 3.58511   5
  -9  -4   1 -0.5586  4.5959   5
   9  -4  -1 -0.7346  4.1817   3
  -9   4   1 -0.2598  3.5488   5
   8  -4  -1 5.09358 5.36018   3
  -8  -4   1 0.84996 5.33337   5
  -8   4   1 13.3450  4.9530   5
   8   4  -1 11.0675  4.6478   3
   8   4  -1 -1.5123  4.4035   6
  -7  -4   1 319.224  19.627   2
  -7  -4   1 291.821  21.420   5
   7  -4  -1 252.478  20.261   3
  -7   4   1 324.105  20.848   5
  -6  -4   1 69.8689  9.1742   5
  -6  -4   1 96.6719  8.8853   2
  -6   4   1 82.0131  8.6270   5
  -5  -4   1 3.05051 4.08599   5
  -5  -4   1 -4.0571  3.5621   2
  -5  -4   1 -3.9815  4.1156   1
  -5   4   1 2.21411 3.33639   5
  -5   4   1 0.69638 4.01645   1
  -4  -4   1 258.124  16.316   1
  -4   4   1 261.723  16.502   1
  -3  -4   1 101.070   8.140   1
  -3   4   1 109.869   8.514   1
  -2  -4   1 319.284  17.483   1
  -2   4   1 269.958  17.353   1
  -1  -4   1 214.421  12.312   1
  -1   4   1 217.574  13.253   1
   0   4  -1 905.896  62.150   1
   0   4  -1 931.482  58.321   1
  -1  -4  -1 434.146  23.227   1
  -1   4  -1 391.992  23.515   1
  -2  -4  -1 2300.71  137.68   1
  -2   4  -1 2053.90  121.75   1
  -3  -4  -1 212.350  14.608   1
  -3   4  -1 238.488  14.781   1
   4  -4   1 23.8592  5.0147   3
   4  -4   1 27.7364  4.7034   7
  -4  -4  -1 30.3811  5.6794   1
  -4  -4  -1 22.8236  4.6707   2
  -4   4  -1 12.8858  4.9883   1
   5  -4   1 10.2888  4.0811   7
   5  -4   1 14.5329  5.2040   3
  -5  -4  -1 3.54455 5.56860   1
  -5  -4  -1 14.8347  4.5827   2
  -5  -4  -1 9.01761 5.51356   5
  -5   4  -1 10.3449  4.5556   5
  -5   4  -1 6.34899 5.47525   1
   5   4   1 5.79241 4.10817   3
  -6  -4  -1 241.493  16.100   2
  -6  -4  -1 229.933  17.564   5
   6  -4   1 224.398  17.123   3
   6   4   1 236.963  17.432   6
  -6   4  -1 236.161  16.922   5
  -7  -4  -1 187.878  16.617   5
   7  -4   1 194.621  15.249   3
   7   4   1 207.865  15.617   6
  -7   4  -1 174.585  14.556   5
  -8  -4  -1 44.8240  8.7968   5
   8  -4   1 44.5753  7.0776   3
  -8   4  -1 42.2335  6.5224   5
   8   4   1 48.4708  6.7994   6
  -9  -4  -1 11.8279  4.2547   5
   9  -5  -1 16.7882  5.1642   3
  -9  -5   1 14.1687  5.1605   5
   9   5  -1 10.9761  4.1708   6
  -8  -5   1 66.0195  8.6136   5
   8  -5  -1 41.8420  7.4286   3
   8   5  -1 45.7364  7.2369   6
  -8   5   1 41.7660  6.6859   5
  -7  -5   1 63.2806  8.2703   2
   7  -5  -1 80.9896  9.5500   3
  -7  -5   1 80.8086  9.9925   5
  -7   5   1 94.2295  8.9170   5
  -6  -5   1 324.986  21.938   2
   6  -5  -1 319.240  22.352   3
  -6  -5   1 344.715  23.454   5
  -6   5   1 392.972  22.680   5
  -5  -5   1 27.9857  5.4624   2
  -5  -5   1 25.8907  5.4905   5
  -5  -5   1 20.6024  5.4740   1
   5  -5  -1 14.9319  4.5353   7
  -5   5   1 28.1046  5.7619   1
  -4  -5   1 252.610  16.458   1
  -4  -5   1 264.887  17.209   2
  -4   5   1 267.911  16.895   1
  -3  -5   1 140.588  10.245   1
  -3   5   1 146.337  10.750   1
  -2  -5   1 17.5014  3.8261   1
  -2   5   1 22.2793  4.2924   1
  -1   5   1 1871.24  121.23   1
   0   5  -1 24.6661  3.6927   1
   0   5   1 23.5915  3.9406   1
  -1  -5  -1 692.430  38.003   1
  -1   5  -1 680.433  42.480   1
  -2  -5  -1 479.207  30.866   1
  -2   5  -1 514.547  27.694   1
  -3  -5  -1 2352.72  139.30   1
   3  -5   1 2450.38  130.57   3
  -3   5  -1 2323.81  128.45   1
  -4  -5  -1 17.5277  4.8177   2
  -4  -5  -1 25.9631  5.7631   1
   4  -5   1 28.5346  5.1577   3
   4  -5   1 30.9517  5.0290   7
  -4   5  -1 22.3875  5.2929   1
   5  -5   1 452.664  28.866   3
  -5  -5  -1 472.577  29.943   5
  -5  -5  -1 465.987  28.941   2
   5  -5   1 461.573  29.567   7
  -5   5  -1 543.385  29.429   5
   6  -5   1 -0.1774  5.0147   3
  -6  -5  -1 -3.1808  5.0910   5
  -6  -5  -1 -4.8832  4.2639   2
   6   5   1 1.14659 5.10554   6
  -6   5  -1 -3.8839  3.6146   5
   7  -5   1 9.25587 5.58494   3
  -7  -5  -1 4.82299 5.35054   5
   7   5   1 18.2717  5.8479   6
  -7   5  -1 9.03189 4.65183   5
  -8  -5  -1 -5.0776  4.8029   5
   8  -5   1 -0.1824  4.4727   3
   8   5   1 2.86416 4.43294   6
  -9  -6   1 30.9589  5.6750   5
   9  -6  -1 27.7004  5.4720   3
   9   6  -1 33.4773  5.2025   6
   8  -6  -1 4.25180 5.08257   3
  -8  -6   1 4.27966 5.22446   5
  -8  -6   1 2.53457 4.00836   2
   8   6  -1 9.81201 5.11911   6
   7  -6  -1 315.246  22.547   3
  -7  -6   1 351.653  23.828   5
  -7  -6   1 356.511  22.444   2
  -6  -6   1 0.93221 7.24180   5
   6  -6  -1 12.3861  5.2416   3
  -6  -6   1 9.35314 5.31372   2
  -5  -6   1 24.4476  5.7790   1
  -5  -6   1 13.3138  4.8975   5
  -5  -6   1 23.4648  5.5171   2
   5  -6  -1 27.4558  4.8124   7
  -5   6   1 27.0835  6.2412   1
  -4  -6   1 66.9854  7.2046   2
   4  -6  -1 57.5610  6.5043   7
  -4  -6   1 53.1852  6.8559   1
  -4   6   1 71.3896  7.5092   1
  -3  -6   1 2968.26  160.56   1
  -3   6   1 2768.58  174.61   1
  -2  -6   1 244.436  15.180   1
  -2   6   1 253.149  16.092   1
  -1   6   1 1530.54  103.03   1
   1   6  -1 1518.60  101.16   1
   0   6   1 28.5855  4.5192   1
   0   6  -1 18.2554  3.8922   1
  -1  -6  -1 16.8382  4.4430   1
  -1   6  -1 0.70415 3.61656   1
  -2  -6  -1 13.9975  5.0585   1
  -2   6  -1 14.9370  6.3978   1
   3  -6   1 200.939  12.989   3
   3  -6   1 184.952  13.638   7
  -3  -6  -1 180.325  13.453   1
  -3   6  -1 208.832  13.590   1
  -4  -6  -1 10.2401  4.8541   1
   4  -6   1 7.99505 3.96082   3
   4  -6   1 6.24417 3.90431   7
  -4  -6  -1 11.1711  4.3272   5
  -4  -6  -1 8.74492 4.58926   2
  -4   6  -1 -1.4426  4.1354   1
  -5  -6  -1 446.640  26.217   2
   5  -6   1 385.101  25.902   3
   5  -6   1 443.161  27.186   7
  -6  -6  -1 280.059  19.554   5
   6  -6   1 266.330  18.869   3
  -6  -6  -1 294.698  18.665   2
   6   6   1 227.730  19.091   6
  -7  -6  -1 2.57775 4.26428   2
  -7  -6  -1 -2.2860  4.8066   5
   7  -6   1 7.26019 5.31749   3
   7   6   1 -7.5443  4.9751   6
  -8  -6  -1 74.5973  9.1065   5
   8  -6   1 94.6684  9.6429   3
   8   6   1 109.886   9.858   6
  -9  -7   1 27.4297  5.0749   5
   9   7  -1 22.6409  4.6770   6
  -8  -7   1 19.6596  5.2491   2
   8  -7  -1 16.0913  5.2904   3
  -8  -7   1 26.3911  6.1571   5
   8   7  -1 28.8413  6.1833   6
   7  -7  -1 190.095  14.613   3
  -7  -7   1 192.259  14.549   2
  -7  -7   1 172.211  15.072   5
  -6  -7   1 695.844  42.493   2
  -6  -7   1 740.082  43.818   5
   6  -7  -1 770.878  46.184   3
   5  -7  -1 380.256  24.319   3
   5  -7  -1 402.300  25.330   7
  -5  -7   1 395.415  25.169   2
  -5  -7   1 422.396  25.379   5
  -4  -7   1 0.77033 4.00630   1
   4  -7  -1 0.83825 3.37061   7
  -4  -7   1 -0.7979  6.2972   2
   4  -7  -1 9.04723 3.50068   3
  -4  -7   1 -0.1617  4.4781   5
  -4   7   1 -2.5382  4.1736   1
  -3  -7   1 241.059  16.338   2
  -3  -7   1 260.231  15.876   1
  -3   7   1 233.728  16.032   1
  -2  -7   1 875.436  54.434   1
  -2   7   1 867.373  56.483   1
   1   7  -1 257.291  17.519   1
  -1   7   1 264.045  18.324   1
   0   7   1 205.900  12.905   1
   0   7  -1 174.655  12.363   1
  -1  -7  -1 141.961  10.524   1
  -1   7  -1 144.279  10.504   1
  -2  -7  -1 349.409  20.684   1
  -2   7  -1 330.225  20.374   1
  -3  -7  -1 137.605  11.058   1
   3  -7   1 138.910  11.050   7
   3  -7   1 138.089  10.109   3
  -3   7  -1 136.257  10.912   1
   4  -7   1 351.733  22.152   3
  -4  -7  -1 343.848  23.617   1
   4  -7   1 358.563  23.330   7
  -4  -7  -1 374.157  22.963   2
  -4   7  -1 377.685  22.803   1
   5  -7   1 72.2732  8.5448   7
  -5  -7  -1 73.8023  8.6779   2
   5  -7   1 75.2651  8.3506   3
  -5  -7  -1 86.5559  8.8275   5
  -6  -7  -1 3.08854 4.92894   5
   6  -7   1 -3.5204  4.8356   3
  -6  -7  -1 1.03069 4.54243   2
   6   7   1 6.29465 5.63572   6
   7  -7   1 188.547  14.506   3
  -7  -7  -1 195.846  14.093   2
  -7  -7  -1 177.375  14.459   5
   7   7   1 153.399  14.416   6
  -8  -7  -1 15.6278  5.0627   5
   8  -7   1 12.7997  5.2524   3
   8   7   1 22.8016  5.5263   6
   8  -8  -1 19.1131  6.9402   3
  -8  -8   1 24.0426  5.4053   2
  -8  -8   1 19.7728  5.5081   5
   8   8  -1 14.0771  5.4829   6
  -7  -8   1 175.228  13.865   2
  -7  -8   1 158.197  13.858   5
   7  -8  -1 175.975  13.667   3
   6  -8  -1 7.37746 4.39968   7
   6  -8  -1 -3.8343  4.4400   3
  -6  -8   1 1.93296 5.66335   2
  -6  -8   1 4.03596 4.32692   5
  -5  -8   1 6.16492 5.40331   2
  -5  -8   1 5.20503 4.07107   5
   5  -8  -1 2.82463 3.79374   3
   5  -8  -1 -3.7586  3.7836   7
  -4  -8   1 185.297  13.858   2
   4  -8  -1 186.557  12.393   3
  -4  -8   1 173.706  13.319   1
   4  -8  -1 190.729  13.871   7
  -4   8   1 169.727  13.611   1
  -3  -8   1 105.311   9.590   1
   3  -8  -1 109.935   9.962   7
  -3  -8   1 139.404   9.869   4
  -3  -8   1 117.339  10.068   2
  -3   8   1 134.089  10.657   1
   2  -8  -1 49.5876  6.2800   7
  -2   8   1 43.9064  6.4274   1
   1   8  -1 258.095  17.709   1
  -1   8   1 297.150  17.909   1
   0   8   1 740.905  47.105   1
   0   8  -1 752.669  49.630   1
  -1   8  -1 4300.11  278.20   1
   1   8   1 3907.39  262.82   1
   2  -8   1 129.156  11.353   7
   2  -8   1 140.177   9.620   3
  -2   8  -1 130.544  10.598   1
   3  -8   1 -0.7513  3.7070   7
   3  -8   1 2.10271 3.19859   3
  -3  -8  -1 1.98170 4.40180   1
  -3   8  -1 0.40512 4.09487   1
  -4  -8  -1 249.885  17.819   2
   4  -8   1 268.081  17.001   3
   4  -8   1 248.168  18.089   7
  -5  -8  -1 48.5650  6.8512   5
   5  -8   1 55.1656  7.7252   7
   5  -8   1 46.3719  6.7947   3
  -5  -8  -1 58.1019  8.0330   2
  -6  -8  -1 16.1123  5.4339   5
   6  -8   1 17.4053  5.6118   3
  -6  -8  -1 8.83798 5.30574   2
   6   8   1 17.6706  6.6693   6
  -7  -8  -1 20.9017  5.6893   2
   7  -8   1 20.5931  5.7597   3
  -7  -8  -1 6.96628 5.03351   5
   7   8   1 23.7002  6.3300   6
  -8  -8  -1 8.07706 4.18452   5
   8  -8   1 16.0445  4.9273   3
   8   8   1 21.6898  5.2807   6
   8  -9  -1 18.9503  4.7235   3
  -8  -9   1 9.74394 4.57016   2
   8   9  -1 14.1552  5.3424   6
  -7  -9   1 68.6370  7.9419   5
  -7  -9   1 60.1656  8.2887   2
   7  -9  -1 59.7163  7.5504   3
   6  -9  -1 481.051  29.005   7
   6  -9  -1 436.320  27.501   3
  -6  -9   1 456.115  28.619   5
  -6  -9   1 435.417  28.633   2
   5  -9  -1 57.6915  8.0203   7
   5  -9  -1 78.6940  7.5283   3
  -5  -9   1 68.6429  9.3576   2
  -4  -9   1 6.52525 3.88695   4
   4  -9  -1 3.07435 4.21271   7
  -4  -9   1 10.0709  5.0696   2
  -3  -9   1 4.82644 4.46272   2
  -3  -9   1 24.5468  5.1576   1
  -3  -9   1 7.21005 4.30764   4
   3  -9  -1 11.4476  4.5676   7
  -3   9   1 13.8164  5.1113   1
  -2  -9   1 54.6828  6.7676   2
   2  -9  -1 70.0807  7.6200   7
  -2   9   1 82.5461  8.1458   1
   2   9  -1 79.7490  7.6255   1
   1  -9  -1 88.3416  8.7042   7
   1   9  -1 77.2594  7.9347   1
  -1   9   1 103.743   8.965   1
   0  -9  -1 485.119  28.737   7
   0  -9   1 475.786  28.482   7
   0   9  -1 468.660  29.287   1
   0   9   1 434.436  30.557   1
   1  -9   1 192.215  13.639   7
  -1  -9  -1 187.303  13.262   7
  -1   9  -1 170.941  13.375   1
   1   9   1 172.625  12.893   1
  -2  -9  -1 144.754  11.996   7
   2  -9   1 188.559  12.129   4
   2  -9   1 176.850  13.156   7
  -2   9  -1 149.918  12.120   1
  -3  -9  -1 11.7311  5.3780   1
  -3  -9  -1 11.7641  5.1041   2
   3  -9   1 1.71745 3.98822   7
  -3   9  -1 15.7412  5.2245   1
   4  -9   1 448.134  29.476   7
   4  -9   1 479.779  27.870   3
   5  -9   1 205.492  14.355   3
   5  -9   1 196.254  15.267   7
  -5  -9  -1 185.569  14.837   2
   5   9   1 160.252  15.012   6
  -6  -9  -1 26.3186  6.6321   2
   6  -9   1 42.0284  6.7374   3
   6  -9   1 34.7015  6.5631   7
   6   9   1 40.4940  7.3892   6
  -7  -9  -1 20.2821  7.0611   2
   7  -9   1 25.1214  5.7073   3
   7   9   1 20.5043  6.2826   6
   8   9   1 78.5118  8.0091   6
   8 -10  -1 13.7153  4.3286   3
  -8 -10   1 8.39835 4.22634   2
   8  10  -1 12.3257  5.0677   6
  -7 -10   1 59.0565  8.2446   2
   7  10  -1 66.0182  8.6861   6
  -6 -10   1 29.0355  7.3388   2
   6 -10  -1 34.3171  6.3548   7
   6 -10  -1 29.1506  6.8001   3
   5 -10  -1 412.104  26.428   7
  -5 -10   1 388.751  26.092   2
  -4 -10   1 235.916  16.063   4
   4 -10  -1 234.389  17.609   7
  -4 -10   1 245.691  17.567   2
  -3 -10   1 212.759  15.330   2
   3 -10  -1 202.146  15.911   7
  -3 -10   1 225.521  15.433   4
  -2 -10   1 924.798  51.055   2
   2 -10  -1 923.315  54.622   7
  -2 -10   1 945.492  60.323   4
  -2  10   1 903.378  54.928   1
   1 -10  -1 35.5718  6.3124   7
  -1 -10   1 41.6939  5.9006   7
  -1 -10   1 44.6827  5.3582   2
  -1  10   1 40.0650  6.5150   1
   1  10  -1 35.6844  5.9548   1
   0 -10   1 897.387  53.134   7
   0 -10  -1 922.338  52.860   7
   0  10  -1 942.913  57.311   1
   0  10   1 890.853  63.274   1
   1 -10   1 0.94197 4.33824   7
   1 -10   1 3.10188 4.03830   4
  -1 -10  -1 4.73489 4.02173   7
  -1  10  -1 5.07308 4.21502   1
   1  10   1 15.0974  4.9213   1
   2 -10   1 0.97708 4.57914   7
  -2 -10  -1 5.35421 3.94054   7
  -2 -10  -1 7.39683 4.28946   2
   2 -10   1 3.08417 3.75686   4
   2  10   1 6.26907 4.91966   1
  -2  10  -1 -0.3444  4.3952   1
   3 -10   1 52.2316  7.4247   7
  -3 -10  -1 45.3834  7.3030   2
   4 -10   1 363.306  22.106   3
  -4 -10  -1 358.127  23.300   2
   4 -10   1 332.564  23.707   7
   5 -10   1 157.916  13.205   7
   5 -10   1 135.764  12.293   3
  -5 -10  -1 139.750  12.735   2
   5  10   1 133.534  12.928   6
   6 -10   1 -0.1058  4.5482   7
   6 -10   1 -1.6293  4.2693   3
  -6 -10  -1 -1.1929  7.4489   2
   6  10   1 -1.4664  5.3531   6
  -7 -10  -1 73.7715  8.0175   2
   7 -10   1 70.1907  7.7318   3
   7  10   1 68.1353  8.4880   6
  -8 -11   1 -0.9065  3.3328   2
   8  11  -1 -0.2594  3.6797   6
  -7 -11   1 -2.9179  4.6732   2
   7  11  -1 4.34640 5.14313   6
   6 -11  -1 7.38670 4.56989   7
  -6 -11   1 -0.2727  7.9790   2
   5 -11  -1 326.132  22.017   7
  -5 -11   1 295.088  21.646   2
  -4 -11   1 92.3666  9.9958   4
   4 -11  -1 78.0218  9.6359   7
  -4 -11   1 78.8444  9.7246   2
   3 -11  -1 8.54443 5.37761   7
  -3 -11   1 9.01355 5.14514   4
  -3 -11   1 11.5721  5.1214   2
  -2 -11   1 27.2064  5.3181   2
  -2 -11   1 16.7385  5.8041   4
   2 -11  -1 29.1234  6.2531   7
   1 -11  -1 589.558  37.461   7
  -1 -11   1 611.080  36.641   2
  -1 -11   1 616.177  36.772   4
  -1 -11   1 656.015  37.442   7
  -1  11   1 591.765  35.539   1
   1  11  -1 654.210  38.189   1
   0 -11  -1 140.829  12.216   7
   0 -11   1 167.310  12.321   4
   0 -11   1 128.626  12.040   7
   0  11  -1 143.683  12.614   1
   0  11   1 165.265  12.517   1
   1 -11   1 99.7743  9.5357   7
   1 -11   1 88.9334  8.7547   4
  -1 -11  -1 73.3778  7.8068   2
  -1 -11  -1 85.8383  8.8743   7
   1  11   1 80.4341  9.1578   1
  -1  11  -1 76.8326  8.7043   1
  -2 -11  -1 0.18680 4.19688   2
   2 -11   1 3.95818 4.01960   4
   2 -11   1 -4.7800  4.8551   7
  -2 -11  -1 -0.6976  4.0697   7
   3 -11   1 71.5529  9.0515   7
  -3 -11  -1 69.7189  8.6878   2
  -4 -11  -1 403.936  26.490   2
   4 -11   1 401.218  27.435   7
   4  11   1 440.636  27.415   6
  -5 -11  -1 104.890  11.150   2
   5 -11   1 105.824   9.527   3
   5 -11   1 97.2722 10.8093   7
   5  11   1 119.916  11.514   6
   6 -11   1 126.251  11.842   7
  -6 -11  -1 122.200  11.796   2
   6 -11   1 159.656  12.066   3
   6  11   1 124.750  12.145   6
   7 -11   1 1.35626 3.62321   3
  -7 -11  -1 4.38780 4.23004   2
   7  11   1 4.34851 4.66787   6
  -7 -12   1 9.43948 5.08032   2
   7  12  -1 6.55920 4.93045   6
   6 -12  -1 19.9632  5.5807   7
  -6 -12   1 32.0648  6.9643   2
   6  12  -1 21.7270  6.4283   6
   5 -12  -1 97.2078 10.3713   7
  -5 -12   1 82.8358 10.3826   2
   4 -12  -1 121.962  11.755   7
  -4 -12   1 95.2190 11.0221   2
  -4 -12   1 117.604  10.600   4
  -3 -12   1 1.46140 4.89815   2
   3 -12  -1 5.99324 5.75723   7
  -3 -12   1 10.8960  5.6203   4
  -2 -12   1 -2.2494  4.0374   2
  -2 -12   1 3.16195 5.30741   4
   2 -12  -1 0.27864 4.98101   7
  -1 -12   1 27.0037  5.7796   7
  -1 -12   1 2.71035 5.36745   4
   1 -12  -1 13.6821  5.4984   7
   0 -12   1 25.4287  6.1770   4
   0 -12   1 25.2473  6.0983   7
   0 -12  -1 28.5659  6.2797   7
   1 -12   1 31.1590  6.9206   7
  -1 -12  -1 30.9054  5.2263   2
   1 -12   1 36.0346  6.5460   4
  -1 -12  -1 34.7158  6.4321   7
   2 -12   1 566.236  31.616   4
   2 -12   1 484.229  33.080   7
  -2 -12  -1 570.477  32.844   7
  -2 -12  -1 482.282  31.120   2
  -3 -12  -1 325.454  21.166   4
   3 -12   1 320.801  22.527   7
  -3 -12  -1 297.949  21.079   2
   3  12   1 326.153  21.453   6
   4 -12   1 100.602  11.048   7
   4  12   1 100.489  10.306   6
   5 -12   1 51.8886  8.0025   7
  -5 -12  -1 54.0091  8.1255   2
   5  12   1 51.5678  7.9080   6
   6 -12   1 -2.4129  4.2731   7
  -6 -12  -1 -4.9695  4.8954   2
   6  12   1 0.49272 4.76540   6
  -7 -12  -1 3.93251 3.73488   2
   7  12   1 1.02887 3.95902   6
  -7 -13   1 9.53300 4.45080   2
   7  13  -1 4.45843 4.10103   6
  -6 -13   1 39.0716  7.0471   2
   6 -13  -1 32.7990  6.2401   7
   6  13  -1 36.6482  6.7687   6
   5 -13  -1 344.678  22.988   7
  -5 -13   1 309.686  22.902   2
  -4 -13   1 183.158  14.066   4
   4 -13  -1 181.529  15.268   7
  -4 -13   1 178.157  14.783   2
   3 -13  -1 37.2811  9.0424   7
   3 -13  -1 13.8261  4.8988   4
  -3 -13   1 9.76330 5.70838   4
   2 -13  -1 383.378  26.437   7
  -2 -13   1 438.871  24.759   2
  -2 -13   1 340.827  24.894   4
  -1 -13   1 354.116  21.651   7
  -1 -13   1 261.863  20.532   4
   1 -13  -1 305.477  21.712   7
   0 -13  -1 0.59812 4.65045   7
   0 -13   1 5.22300 5.26023   7
   0 -13   1 1.63553 5.12173   4
  -1 -13  -1 40.4289  6.9924   7
   1 -13   1 51.4277  8.2564   7
  -1 -13  -1 43.6961  6.1176   2
  -2 -13  -1 6.07069 5.03826   7
   2 -13   1 3.35728 4.36205   4
  -2 -13  -1 -6.0806  4.2909   2
   2 -13   1 4.21169 6.03537   7
   3 -13   1 18.1322  6.6309   7
  -3 -13  -1 16.0446  5.9728   4
  -3 -13  -1 31.5315  8.2861   2
   3  13   1 33.0661  5.7083   6
   4 -13   1 111.201  11.756   7
  -4 -13  -1 111.407  11.138   2
   4  13   1 112.365  10.691   6
   5 -13   1 21.6389  6.4037   7
  -5 -13  -1 36.7335  6.8645   2
   5  13   1 24.5814  6.0940   6
  -6 -13  -1 80.1356 10.0583   2
   6  13   1 98.9462  9.2359   6
  -6 -14   1 3.39987 4.70407   2
   6 -14  -1 7.72010 4.22875   7
   6  14  -1 5.11402 4.12317   6
   5 -14  -1 5.62875 5.35621   7
  -5 -14   1 9.59553 5.41182   2
   5  14  -1 6.23018 4.55581   6
   4 -14  -1 9.77357 5.88589   7
  -4 -14   1 11.4701  5.1258   4
  -4 -14   1 7.22207 5.49576   2
   4  14  -1 10.0367  4.7030   6
   3 -14  -1 8.10868 4.63893   4
  -3 -14   1 9.32773 7.72694   4
  -3 -14   1 10.0827  5.1086   2
   3 -14  -1 11.0856  6.0414   7
  -2 -14   1 223.521  16.205   2
   2 -14  -1 214.187  16.082   4
   2 -14  -1 229.127  17.869   7
  -2 -14   1 207.669  16.757   4
  -1 -14   1 7.39403 6.09895   4
   1 -14  -1 17.5701  6.5512   7
  -1 -14   1 24.3020  5.9831   7
   0 -14  -1 10.8286  5.6955   7
   0 -14   1 8.32682 5.66171   7
  -1 -14  -1 635.020  39.587   7
   1 -14   1 687.064  40.620   7
   1 -14   1 639.574  38.521   4
  -2 -14  -1 769.989  42.850   2
   2 -14   1 785.111  43.212   4
  -2 -14  -1 753.425  44.460   7
  -2 -14  -1 693.990  43.220   4
   2 -14   1 730.459  45.445   7
  -3 -14  -1 51.3474  7.6430   2
   3 -14   1 46.7757  8.1174   7
  -3 -14  -1 52.1110  7.4808   4
  -4 -14  -1 14.6029  5.8452   2
   4 -14   1 8.06715 5.64880   7
   4  14   1 8.91680 4.56682   6
  -5 -14  -1 -0.2115  4.6401   2
   5  14   1 2.98728 4.30856   6
  -6 -14  -1 1.34204 3.76264   2
   6  14   1 0.61781 3.44385   6
   6 -15  -1 -1.9885  2.9480   7
  -6 -15   1 1.87809 3.98847   2
   6  15  -1 3.52452 3.25509   6
  -5 -15   1 15.4645  5.3597   2
   5 -15  -1 13.6586  5.4593   7
   5  15  -1 17.8444  4.6166   6
  -4 -15   1 0.15450 4.48596   2
   4 -15  -1 5.61409 5.53359   7
  -4 -15   1 0.75722 4.61432   4
  -3 -15   1 33.6729  7.1912   4
   3 -15  -1 48.0833  6.5916   4
  -3 -15   1 56.5721  7.2898   2
   3 -15  -1 46.3034  7.9630   7
   2 -15  -1 43.0350  8.0429   7
   2 -15  -1 27.5250  6.2382   4
  -2 -15   1 38.4849  7.3396   4
   1 -15  -1 17.5285  5.8532   4
  -1 -15   1 21.0409  5.6782   7
  -1 -15   1 8.96601 5.92917   4
   1 -15  -1 14.3036  6.1842   7
   0 -15   1 87.1637  9.7929   7
   0 -15  -1 95.1020 10.1088   7
   0 -15  -1 88.6612  9.7611   4
   0 -15   1 76.0179  9.3253   4
   1 -15   1 8.81934 5.73939   7
  -1 -15  -1 7.61907 5.09023   7
  -1 -15  -1 2.86628 5.71321   4
   1 -15   1 9.40514 5.36698   4
  -2 -15  -1 50.5530  6.9483   7
  -2 -15  -1 44.0167  6.5994   2
  -2 -15  -1 39.2350  7.3731   4
   2 -15   1 47.6357  7.0273   4
   2 -15   1 32.3818  7.4751   7
  -3 -15  -1 48.4371  6.9813   2
  -3 -15  -1 34.2678  6.6469   4
  -4 -15  -1 11.8217  5.0933   2
   4 -15   1 12.6341  5.6936   7
   5 -15   1 4.49128 4.39153   7
  -5 -15  -1 -1.7436  4.2928   2
   5 -16  -1 14.0150  4.6520   7
  -5 -16   1 11.6581  4.2510   2
  -4 -16   1 1.73715 3.92694   2
  -4 -16   1 2.17386 4.23632   4
   4 -16  -1 -2.5947  4.7564   7
   3 -16  -1 17.1994  5.9215   7
   3 -16  -1 2.34220 3.91637   4
  -3 -16   1 5.51634 5.28351   4
  -3 -16   1 5.50487 4.29903   2
   2 -16  -1 68.7244  9.1361   7
   2 -16  -1 55.5688  7.6249   4
  -2 -16   1 55.9230  8.3139   4
   1 -16  -1 94.4528  9.9944   7
  -1 -16   1 55.9319  9.9229   4
  -1 -16   1 70.8214  8.2394   7
   1 -16  -1 71.0042  8.6880   4
   0 -16  -1 4.65168 5.38050   4
   0 -16   1 8.69508 5.32162   7
   0 -16   1 -0.0994  7.3615   4
   0 -16  -1 2.92824 5.19181   7
  -1 -16  -1 58.3856  7.5947   7
   1 -16   1 55.8321  8.1254   7
   1 -16   1 50.3827  7.5462   4
  -1 -16  -1 51.5591  8.0216   4
   2 -16   1 10.6216  5.8576   7
  -2 -16  -1 6.05774 5.34181   4
   2 -16   1 1.93178 4.41787   4
  -3 -16  -1 2.51909 4.41814   4
   3 -16   1 -3.7145  4.8210   7
  -3 -16  -1 2.09720 4.00682   2
   4 -16   1 14.4053  5.4356   7
  -4 -16  -1 11.6799  4.6489   2
   4 -17  -1 8.88021 4.87936   7
  -4 -17   1 20.4165  4.2178   4
   3 -17  -1 36.5313  6.7761   7
  -3 -17   1 46.7943  6.8127   4
  -2 -17   1 163.559  12.509   4
   2 -17  -1 119.784  12.056   7
   2 -17  -1 151.923  11.637   4
   1 -17  -1 56.1997  7.7304   7
   1 -17  -1 38.5670  6.6179   4
  -1 -17   1 34.2287  6.6019   4
   0 -17   1 16.4150  5.5452   4
   0 -17  -1 12.5073  5.2176   7
   0 -17   1 26.9497  5.5571   7
   0 -17  -1 13.5297  5.4735   4
  -1 -17  -1 3.76341 4.46425   7
   1 -17   1 -1.1182  4.3459   7
  -1 -17  -1 -1.0764  4.6087   4
   1 -17   1 3.33258 4.55605   4
  -2 -17  -1 1.85899 4.89516   4
   2 -17   1 1.66484 3.74289   4
   2 -17   1 1.06780 4.64168   7
   3 -17   1 54.6351  7.4274   7
  -3 -17  -1 52.7418  6.5339   4
  -3 -18   1 22.9984  4.8008   4
   3 -18  -1 9.63475 4.58821   7
   2 -18  -1 125.808  10.810   7
  -2 -18   1 124.257  10.498   4
   2 -18  -1 123.731   9.823   4
   1 -18  -1 2.35747 4.41118   7
   1 -18  -1 14.0470  6.0311   4
  -1 -18   1 -5.2915  4.1253   4
   0 -18   1 62.4175  7.2554   4
   0 -18  -1 66.6183  7.2383   7
   0 -18   1 50.3416  6.5340   7
   0 -18  -1 52.7120  6.8620   4
   1 -18   1 61.2072  6.8929   4
  -1 -18  -1 54.9802  6.4569   7
   1 -18   1 61.3841  7.0203   7
  -1 -18  -1 43.7506  6.6995   4
  -2 -18  -1 21.9491  4.9733   4
   2 -18   1 22.5657  5.1407   7
 -10   0   2 108.443   9.194   5
  -9   0   2 6.34663 5.31927   5
  -8   0   2 -2.3582  5.3512   5
  -6   0   2 59.8572  7.7506   5
  -6   0   2 45.8554  6.8515   1
  -5   0   2 -6.3305  3.8830   5
  -5   0   2 -1.9088  3.9327   1
  -4   0   2 44.7972  5.4855   1
   3   0  -2 0.97949 1.49739   8
  -3   0   2 2.00155 2.38296   1
   2   0  -2 956.600  53.672   1
  -2   0   2 840.589  54.017   1
   1   0  -2 2.45748 0.74267   1
  -1   0   2 1.89891 0.51944   1
   0   0  -2 728.809  42.314   1
   0   0   2 754.913  50.052   1
   1   0   2 -1.0425  1.5732   1
  -1   0  -2 0.17746 2.01776   1
  -2   0  -2 64.0221  5.4912   1
  -3   0  -2 -2.4809  4.0784   1
   4   0   2 10.0566  4.0818   3
  -4   0  -2 17.9046  4.8136   1
   5   0   2 6.97072 5.32056   6
  -5   0  -2 -14.672   7.597   1
   5   0   2 6.15313 4.33085   3
   6   0   2 119.748  10.997   3
  -6   0  -2 103.682  11.814   5
   6   0   2 139.711  11.151   6
   7   0   2 1.26688 4.53911   3
  -7   0  -2 -1.3491  4.8757   5
  -8   0  -2 78.1913  9.0978   5
   8   0   2 79.5440  8.3464   3
 -10  -1   2 0.31268 3.31607   5
 -10   1   2 1.65532 3.15304   5
  -9  -1   2 17.7991  5.9237   5
   9  -1  -2 16.4897  5.5724   3
  -9   1   2 4.80790 5.05856   5
  -8  -1   2 84.2684 10.6735   5
  -8   1   2 94.8801 11.8256   5
  -7   1   2 10.2904  5.8729   5
  -6  -1   2 112.311   9.556   1
  -6  -1   2 96.8314  9.9502   5
  -6   1   2 77.1011  9.1702   5
  -6   1   2 96.7006  9.3884   1
  -5  -1   2 1178.30   64.90   1
  -5  -1   2 1156.82   79.12   5
  -5   1   2 1142.89   69.06   5
  -5   1   2 1106.31   60.54   1
  -4  -1   2 612.972  35.279   1
  -4   1   2 627.407  34.744   1
   4   1  -2 694.708  33.730   8
  -3  -1   2 319.999  18.202   1
  -3   1   2 279.861  16.586   1
  -2  -1   2 1211.08   68.43   1
   2  -1  -2 1210.76   83.27   1
   2   1  -2 1273.79   69.56   1
  -2   1   2 1149.29   65.23   1
   1  -1  -2 137.461   9.073   1
  -1  -1   2 138.697   8.637   1
   1   1  -2 134.423   7.594   1
  -1   1   2 134.910   7.585   1
   0  -1   2 316.244  18.420   1
   0  -1  -2 293.847  17.994   1
   0   1   2 324.549  16.816   1
   0   1  -2 295.729  18.056   1
   1  -1   2 479.670  34.175   1
  -1  -1  -2 451.458  25.418   1
   1   1   2 491.006  33.276   1
  -1   1  -2 435.012  25.339   1
  -2  -1  -2 254.649  14.388   1
  -2   1  -2 237.632  14.223   1
  -3  -1  -2 90.9210  8.0195   1
  -4  -1  -2 152.488  10.802   1
   4  -1   2 125.869  10.215   3
  -4   1  -2 124.626  10.345   1
   4   1   2 122.226   9.934   3
   5  -1   2 15.6511  5.1911   3
   5   1   2 29.1781  5.4074   6
   5   1   2 25.2947  5.2349   3
  -6  -1  -2 22.3257  7.6095   5
   6  -1   2 43.0287  7.0387   3
   6   1   2 43.5633  6.4752   6
   6   1   2 35.3320  6.3949   3
  -6   1  -2 32.3174  7.7974   5
   7  -1   2 4.97582 5.02528   3
  -7  -1  -2 -2.8781  5.0151   5
   7   1   2 3.89862 4.60055   3
  -7   1  -2 -3.2864  4.8115   5
  -8  -1  -2 54.2013  7.9967   5
   8  -1   2 67.2496  7.6990   3
  -8   1  -2 61.6519  8.1115   5
   8   1   2 54.3954  6.8799   3
   9  -2  -2 -6.3809  4.4834   3
  -9  -2   2 2.82096 5.15914   5
  -9   2   2 3.09043 6.31443   5
   9   2  -2 2.68466 4.05850   3
   8  -2  -2 0.85032 5.25716   3
  -8  -2   2 3.38832 6.12710   5
   8   2  -2 -0.0258  3.8325   6
  -7  -2   2 283.603  21.001   5
  -7   2   2 293.613  20.640   5
  -6  -2   2 174.598  13.407   1
  -6  -2   2 191.343  12.911   2
  -6   2   2 186.162  13.822   1
  -6   2   2 172.425  13.974   5
  -5  -2   2 273.252  16.987   2
  -5  -2   2 279.168  18.303   5
  -5  -2   2 254.780  16.746   1
  -5   2   2 272.780  17.113   1
  -5   2   2 272.297  17.908   5
  -4  -2   2 509.969  27.301   1
  -4   2   2 481.923  27.365   1
  -3  -2   2 16.9943  3.0024   1
  -3   2   2 15.4469  3.3412   1
   2  -2  -2 153.857   9.003   1
  -2  -2   2 146.349   8.503   1
   2   2  -2 157.959   8.424   1
  -2   2   2 132.375   8.707   1
   0  -2  -2 1284.22   79.66   1
   0  -2   2 1347.15   76.94   1
   0   2  -2 1367.53   74.01   1
   0   2   2 1467.83   71.94   1
  -1  -2  -2 128.989   8.636   1
   1  -2   2 149.859  11.665   1
  -1   2  -2 148.549   8.501   1
  -2  -2  -2 635.040  36.062   1
  -2   2  -2 669.635  35.652   1
  -3  -2  -2 740.099  39.672   1
   3  -2   2 683.643  42.034   3
  -4  -2  -2 42.3727  6.3640   1
   4  -2   2 41.2222  6.0618   3
   4   2   2 56.4178  5.8343   3
  -4   2  -2 51.6160  6.5404   1
   4   2   2 44.1176  6.0229   6
   5  -2   2 32.3776  6.3527   3
   5   2   2 56.6483  6.5425   3
   5   2   2 46.1515  6.6911   6
   6  -2   2 57.4033  7.8455   3
  -6  -2  -2 33.8242  8.1810   5
   6   2   2 44.5675  8.6628   6
  -6   2  -2 33.3158  7.7642   5
   6   2   2 58.3749  7.0361   3
   7  -2   2 43.7862  7.4066   3
  -7  -2  -2 37.4783  7.4543   5
   7   2   2 46.3392  7.9509   3
   7   2   2 61.8123  8.7965   6
  -7   2  -2 53.4301  7.8052   5
  -8  -2  -2 3.85415 5.00061   5
   8  -2   2 10.0773  4.8755   3
  -8   2  -2 5.24359 4.82294   5
   9  -3  -2 -4.3605  4.5031   3
  -9  -3   2 1.68864 4.96146   5
  -9   3   2 1.55842 4.00088   5
   9   3  -2 -0.2324  3.5178   3
   8  -3  -2 27.2628  6.7527   3
  -8   3   2 28.5537  6.5502   5
  -7  -3   2 384.657  27.282   5
  -7  -3   2 426.148  25.166   2
  -7   3   2 414.962  26.680   5
  -6  -3   2 47.6236  6.4825   2
  -6  -3   2 39.8865  7.3733   5
  -6   3   2 61.7701  7.2934   5
  -5  -3   2 13.2029  4.6879   5
  -5  -3   2 13.0194  4.2545   2
  -5  -3   2 8.82675 4.23529   1
  -5   3   2 11.7569  4.5558   1
  -5   3   2 11.1695  4.0846   5
  -4  -3   2 196.552  12.811   1
  -4   3   2 204.582  13.181   1
  -3  -3   2 166.713  10.349   1
  -3   3   2 167.765  10.658   1
  -2  -3   2 19.6265  2.6888   1
   2   3  -2 16.9773  2.3108   1
  -2   3   2 23.1015  3.2176   1
  -1   3   2 341.012  20.540   1
   1   3  -2 355.053  25.374   1
  -1   3   2 347.506  19.747   1
   1   3  -2 343.109  19.370   1
   0  -3   2 114.588   6.697   1
   0  -3  -2 110.650   7.210   1
   0   3   2 117.613   7.092   1
   0   3  -2 111.453   7.175   1
  -1  -3  -2 1818.72  101.30   1
  -1   3  -2 1840.39   96.21   1
  -2  -3  -2 519.837  28.674   1
  -2   3  -2 484.080  27.146   1
   3  -3   2 465.027  25.654   3
  -3  -3  -2 414.190  26.045   1
  -3   3  -2 426.866  24.765   1
   4  -3   2 208.247  14.193   3
  -4  -3  -2 180.523  13.869   1
   4   3   2 216.593  14.662   6
   4   3   2 200.819  13.295   3
  -4   3  -2 199.349  14.099   1
  -5  -3  -2 898.119  56.524   2
   5  -3   2 807.763  49.855   3
   5   3   2 939.980  53.074   3
   6  -3   2 20.8503  6.2559   3
  -6  -3  -2 17.6617  7.2504   5
   6   3   2 29.4005  5.4316   3
  -6   3  -2 29.8409  6.9689   5
  -7  -3  -2 143.757  12.974   5
   7  -3   2 148.948  14.179   3
  -7   3  -2 145.894  12.782   5
   7   3   2 136.307  12.502   6
   8  -3   2 18.1031  5.3730   3
  -8  -3  -2 3.93513 4.99097   5
  -8   3  -2 11.2230  4.8324   5
   9  -4  -2 3.72368 4.84951   3
  -9  -4   2 6.35003 5.18779   5
  -9   4   2 7.15245 4.17505   5
   9   4  -2 0.71026 3.50236   6
   8  -4  -2 99.6313 10.7273   3
  -8   4   2 100.868  10.027   5
  -7  -4   2 358.032  22.846   2
  -7  -4   2 356.410  25.012   5
  -7   4   2 367.726  23.900   5
  -6  -4   2 19.1456  5.2081   2
  -6  -4   2 23.3948  6.1114   5
  -6   4   2 19.2329  5.1551   5
  -5  -4   2 252.875  17.546   2
  -5  -4   2 284.197  18.250   1
  -5  -4   2 285.599  20.252   5
  -5   4   2 272.349  17.439   1
  -5   4   2 278.809  17.879   5
  -4  -4   2 108.663   8.395   1
  -4   4   2 99.0138  8.5942   1
  -3  -4   2 475.075  25.258   1
  -3   4   2 466.350  24.896   8
  -3   4   2 445.905  25.792   1
  -2  -4   2 190.465  10.876   1
  -2   4   2 177.542  11.144   1
   1   4  -2 344.648  24.431   1
   1   4  -2 392.102  25.872   1
  -1   4   2 397.924  23.892   1
   0  -4  -2 69.2238  5.3536   1
   0   4  -2 64.9687  4.9525   1
  -1  -4  -2 35.5416  4.4330   1
  -2  -4  -2 110.971   8.940   1
  -2   4  -2 121.086   8.714   1
  -3  -4  -2 607.736  35.516   1
   3  -4   2 610.171  34.381   3
  -3   4  -2 601.044  34.147   1
   4  -4   2 55.0311  6.7818   3
  -4  -4  -2 59.8558  7.2712   1
   4  -4   2 46.1017  6.3081   7
  -4   4  -2 50.9744  6.8697   1
   4   4   2 55.5684  7.0140   6
  -5  -4  -2 41.3188  6.0793   2
   5   4   2 30.3440  6.3942   6
   6  -4   2 493.075  31.795   3
  -6  -4  -2 529.689  33.169   5
   6   4   2 533.603  33.008   6
  -6   4  -2 521.795  32.300   5
  -7  -4  -2 34.1171  7.0726   5
   7  -4   2 32.6439  6.8225   3
   7   4   2 29.6690  6.5401   6
  -7   4  -2 35.0785  6.4274   5
   8  -4   2 16.1605  5.3158   3
  -8  -4  -2 14.9732  5.3252   5
  -8   4  -2 11.4771  4.4871   5
   8   4   2 5.41146 4.21530   6
  -9  -5   2 13.8996  5.6466   5
   9  -5  -2 9.75262 6.55136   3
   9   5  -2 11.7661  4.2697   6
  -8  -5   2 179.567  12.582   2
  -8  -5   2 132.454  13.538   5
   8  -5  -2 130.691  12.981   3
  -8   5   2 163.284  12.619   5
  -7  -5   2 109.809  12.124   5
   7  -5  -2 130.728  12.060   3
  -7  -5   2 126.266  11.359   2
  -7   5   2 142.886  11.459   5
  -6  -5   2 40.3843  6.7380   2
  -6   5   2 43.5038  6.1932   5
  -5  -5   2 203.011  14.035   2
  -5  -5   2 196.288  14.294   5
  -5  -5   2 174.457  13.096   1
  -4  -5   2 584.046  38.574   2
  -4  -5   2 585.822  32.224   1
  -4   5   2 551.749  31.759   1
  -3  -5   2 29.3252  4.7062   1
  -3   5   2 30.5881  5.2737   1
  -2  -5   2 1.37559 2.76642   1
  -2   5   2 3.34240 4.71819   1
  -1   5   2 7.42595 3.30456   1
   0   5  -2 945.855  56.575   1
  -1  -5  -2 3.55152 3.64702   1
  -1   5  -2 13.5355  3.5428   1
  -2  -5  -2 261.675  17.370   1
  -2   5  -2 283.659  16.626   1
   3  -5   2 42.6577  5.4803   3
  -3  -5  -2 39.3650  6.0740   1
   3  -5   2 28.1082  6.1475   7
  -3   5  -2 28.3026  5.2397   1
  -4  -5  -2 43.9888  6.7135   1
   4  -5   2 36.6678  5.9749   7
   4  -5   2 50.5244  6.3729   3
   4   5   2 45.7554  6.8307   6
  -4   5  -2 31.7763  5.9436   1
   5  -5   2 447.105  28.043   3
  -5  -5  -2 491.713  29.123   5
  -5  -5  -2 451.926  27.345   2
   5   5   2 420.398  28.735   6
  -6  -5  -2 70.6228  7.8542   2
   6  -5   2 60.6713  8.7130   3
  -6   5  -2 58.2110  8.0620   5
   6   5   2 60.7296  8.6648   6
   7  -5   2 98.7377 10.4757   3
  -7  -5  -2 86.3591 11.3891   5
   7   5   2 90.9415 10.2627   6
  -7   5  -2 110.587   9.843   5
  -8  -5  -2 3.04452 4.64131   5
   8  -5   2 5.34025 4.51367   3
   8   5   2 -1.4987  3.7315   6
   9  -6  -2 44.0124  6.5036   3
  -9  -6   2 29.6016  6.1503   5
   9   6  -2 47.5828  6.1653   6
  -8  -6   2 88.5147  8.6929   2
   8  -6  -2 78.9438  9.1911   3
  -8  -6   2 75.0949  9.7935   5
   7  -6  -2 173.218  14.764   3
  -7  -6   2 203.838  14.901   2
  -6  -6   2 213.478  16.475   5
  -6  -6   2 217.916  16.159   2
  -5  -6   2 5.72604 4.29465   5
  -5  -6   2 4.42580 5.63314   1
  -5  -6   2 3.49683 4.70154   2
  -5   6   2 6.54183 4.67684   1
  -4  -6   2 137.692  10.424   1
  -4  -6   2 156.926  11.578   2
  -4   6   2 134.865  10.739   1
  -3  -6   2 325.262  19.486   1
  -3   6   2 327.407  19.961   1
  -2  -6   2 533.841  29.537   1
  -2   6   2 526.332  32.505   1
  -1   6   2 46.6676  5.4263   1
   1   6  -2 40.0569  4.6152   1
   0   6  -2 297.667  18.745   1
   0   6   2 309.703  20.377   1
  -1  -6  -2 67.0950  7.0337   1
  -1   6  -2 75.1452  6.6281   1
  -2  -6  -2 2165.60  132.49   1
   2  -6   2 2062.91  113.51   3
  -2   6  -2 1950.11  113.20   1
   3  -6   2 174.529  12.645   3
   3  -6   2 183.650  13.442   7
  -3  -6  -2 207.358  13.644   1
  -3   6  -2 166.099  12.613   1
  -4  -6  -2 28.6970  6.5061   1
   4  -6   2 41.8968  6.2615   3
   4  -6   2 49.9853  6.6604   7
  -4   6  -2 51.7281  6.9240   1
   4   6   2 33.9198  6.6137   6
   5  -6   2 -1.8387  4.5409   7
  -5  -6  -2 -0.0792  5.2365   5
   5  -6   2 -1.5692  4.4380   3
  -5  -6  -2 -2.6113  4.6792   2
   5   6   2 -3.8815  5.1743   6
   6  -6   2 273.266  19.674   3
  -6  -6  -2 304.898  20.407   5
  -6  -6  -2 301.135  19.237   2
   6   6   2 246.396  20.134   6
   7  -6   2 31.6477  6.9079   3
  -7  -6  -2 45.3323  7.2550   5
   7   6   2 31.5655  6.8502   6
   8  -6   2 88.8405  8.8436   3
  -8  -6  -2 82.6759  8.6167   5
   8   6   2 89.9602  8.6947   6
   9  -7  -2 2.23883 3.81441   3
  -9  -7   2 5.35383 4.03021   5
   9   7  -2 12.4960  4.2690   6
  -8  -7   2 9.13231 6.27968   2
  -8  -7   2 1.83297 4.95498   5
   8  -7  -2 6.17918 5.08729   3
  -7  -7   2 3.16476 5.27904   2
   7  -7  -2 -3.9101  4.8602   3
  -7  -7   2 3.11420 5.26116   5
  -6  -7   2 8.08027 5.16970   5
  -6  -7   2 21.1327  6.4759   2
   6  -7  -2 9.66938 4.92968   3
  -5  -7   2 234.567  16.123   5
   5  -7  -2 203.835  15.490   7
  -5  -7   2 242.007  16.653   2
  -4  -7   2 61.3760  6.5164   5
  -4  -7   2 67.0240  7.7542   2
   4  -7  -2 50.4730  6.4853   7
  -4  -7   2 54.4772  5.9843   4
  -4  -7   2 67.3604  6.9311   1
  -4   7   2 56.6782  7.0833   1
  -3  -7   2 77.2416  7.0609   1
  -3  -7   2 66.1184  7.2966   2
  -3   7   2 64.5418  7.2157   1
  -2   7   2 91.7864  8.3075   1
   1   7  -2 293.234  17.420   1
  -1   7   2 250.640  17.392   1
   0   7   2 593.630  38.091   1
   0   7  -2 593.238  35.576   1
  -1  -7  -2 1020.50   59.81   1
  -1   7  -2 1024.83   63.65   1
  -2  -7  -2 354.204  21.948   1
   2  -7   2 354.522  22.465   7
   2  -7   2 363.965  21.248   3
  -2   7  -2 348.917  21.457   1
   3  -7   2 54.8567  7.0997   7
  -3  -7  -2 58.1917  7.4121   1
   3  -7   2 72.6464  6.9653   3
  -3   7  -2 61.5011  7.0914   1
   4  -7   2 392.988  24.877   3
  -4  -7  -2 428.663  24.970   5
   4  -7   2 363.597  25.167   7
   4   7   2 381.419  25.491   6
   5  -7   2 649.167  36.931   7
   5  -7   2 597.746  35.229   3
  -5  -7  -2 551.347  36.160   2
   5   7   2 554.882  36.425   6
   6  -7   2 256.290  19.090   3
  -6  -7  -2 276.045  18.725   2
  -6  -7  -2 287.977  19.701   5
   6   7   2 271.779  20.185   6
  -7  -7  -2 11.3124  4.7154   2
   7  -7   2 17.3265  5.9929   3
  -7  -7  -2 21.4663  5.7729   5
   7   7   2 13.3272  5.7069   6
  -8  -7  -2 60.6526  7.8559   5
   8  -7   2 49.4141  6.7595   3
   8   7   2 58.9387  6.8958   6
  -9  -8   2 1.64983 3.22850   5
   9   8  -2 1.97416 3.48957   6
   8  -8  -2 -4.0787  4.3011   3
  -8  -8   2 5.12359 4.56300   5
  -8  -8   2 -1.5902  5.8617   2
  -7  -8   2 25.2813  6.6401   2
   7  -8  -2 29.0649  6.1042   3
  -6  -8   2 13.4596  6.3577   2
   6  -8  -2 7.32306 4.71999   3
  -6  -8   2 5.48285 4.61318   5
  -5  -8   2 94.1115 10.7489   2
   5  -8  -2 119.560   9.352   3
  -5  -8   2 113.639   9.613   5
   5  -8  -2 86.2154  9.2581   7
   4  -8  -2 89.8045  8.9242   7
  -4  -8   2 99.8170  8.3995   4
   4  -8  -2 90.6341  7.7489   3
  -4  -8   2 105.459  10.884   2
  -4   8   2 91.8220  9.2131   1
  -3  -8   2 106.952   8.329   1
   3  -8  -2 81.4401  8.4132   7
  -3  -8   2 89.7848  8.2457   4
  -3  -8   2 92.2962  8.7422   2
  -3   8   2 88.6872  8.6508   1
  -2  -8   2 1252.60   80.70   4
   2  -8  -2 1169.53   67.96   7
  -2   8   2 1176.05   77.84   1
   2   8  -2 1237.63   72.19   1
  -1  -8   2 1283.56   78.93   4
  -1   8   2 1237.63   87.57   1
   1   8  -2 1295.40   80.44   1
   0   8  -2 154.981  10.829   1
   0   8   2 148.243  11.206   1
   1  -8   2 198.621  14.501   7
  -1   8  -2 215.719  13.672   1
   2  -8   2 54.8062  6.0132   3
  -2  -8  -2 50.7317  6.8481   1
   2  -8   2 57.8088  7.0607   7
   2   8   2 59.8492  6.7322   6
  -2   8  -2 56.5324  6.5349   1
   3  -8   2 8.98128 4.55881   7
   3  -8   2 2.45055 3.70241   3
  -3  -8  -2 4.54646 5.00024   1
  -3   8  -2 12.8084  4.6552   1
   3   8   2 20.0990  5.1995   6
  -4  -8  -2 68.5994  8.3553   2
   4  -8   2 63.2747  8.2263   7
   4  -8   2 56.4104  7.3204   3
   4   8   2 59.9954  8.3147   6
  -5  -8  -2 63.3248  7.4376   5
   5  -8   2 47.3144  7.6818   7
  -5  -8  -2 44.0112  7.4342   2
   5  -8   2 53.9930  7.6356   3
   5   8   2 35.1754  7.4741   6
  -6  -8  -2 215.504  16.067   5
   6  -8   2 203.445  15.903   3
  -6  -8  -2 207.692  15.733   2
   6   8   2 221.099  17.090   6
  -7  -8  -2 53.4633  7.2410   2
  -7  -8  -2 68.9139  7.9224   5
   7  -8   2 66.7857  8.0710   3
   7   8   2 61.4623  8.3123   6
   8   8   2 0.71162 3.56143   6
  -8  -9   2 20.7871  5.5397   2
  -8  -9   2 16.8182  4.7749   5
   8  -9  -2 20.6364  5.0379   3
   8   9  -2 30.1217  6.2323   6
  -7  -9   2 35.6206  8.7666   2
  -7  -9   2 28.6960  6.0332   5
   7  -9  -2 31.8579  5.9841   3
   6  -9  -2 306.277  21.412   7
  -6  -9   2 325.221  22.372   2
  -6  -9   2 327.841  21.610   5
   6  -9  -2 321.517  20.692   3
   5  -9  -2 99.2935  9.7708   7
   5  -9  -2 103.104   8.707   3
  -5  -9   2 85.1919 10.5088   2
  -4  -9   2 18.2008  5.8012   2
   4  -9  -2 15.9067  5.0285   7
  -4  -9   2 13.9943  4.7342   4
   3  -9  -2 13.1767  4.5745   7
  -3  -9   2 11.5836  6.4418   2
  -3  -9   2 12.3970  4.8206   4
   3   9  -2 22.6115  4.7455   1
  -3   9   2 6.80753 4.75678   1
  -2  -9   2 7.31053 3.86205   2
   2  -9  -2 8.59678 4.46041   7
   2   9  -2 5.54058 3.80612   1
  -2   9   2 6.74491 4.47167   1
  -1  -9   2 776.484  49.366   4
   1  -9  -2 766.716  44.460   7
  -1   9   2 813.491  51.255   1
   1   9  -2 691.392  44.931   1
   0  -9  -2 25.5794  5.1566   7
   0  -9   2 21.5630  4.8722   7
   0  -9   2 27.0495  5.2469   4
   0   9   2 19.0593  5.2068   1
   0   9  -2 29.2778  5.0560   1
   1  -9   2 36.5824  5.8795   7
   1  -9   2 35.3760  5.4218   4
  -1   9  -2 46.1761  5.7118   1
   1   9   2 21.6667  5.4892   1
   2  -9   2 4.99639 4.50405   3
   2  -9   2 3.27464 4.54575   4
   2  -9   2 5.89411 4.49383   7
  -2   9  -2 8.73245 4.36442   1
   2   9   2 0.94476 3.65984   6
   3  -9   2 8.53531 4.04322   3
   3  -9   2 1.22141 4.32469   7
   3   9   2 6.24647 4.67407   6
   4  -9   2 118.032  10.722   7
   4  -9   2 92.2850  9.1916   3
  -4  -9  -2 87.7085 10.0727   2
   4   9   2 80.8815  9.8699   6
   5  -9   2 213.105  17.697   7
  -5  -9  -2 255.002  17.669   2
   5  -9   2 255.011  17.179   3
   5   9   2 223.355  17.981   6
   6  -9   2 63.6405  8.1894   3
  -6  -9  -2 76.6951  8.6061   2
   6   9   2 55.6079  8.9287   6
  -7  -9  -2 35.0921  5.9499   2
   7  -9   2 36.1842  7.4813   3
   7   9   2 41.6727  7.0742   6
  -8 -10   2 48.0614  6.7786   2
   8  10  -2 50.1186  7.3305   6
  -7 -10   2 34.6017  6.9777   2
   7 -10  -2 33.0916  5.9870   3
  -6 -10   2 140.681  13.289   2
   6 -10  -2 138.559  12.090   7
  -5 -10   2 255.111  18.540   2
   5 -10  -2 236.037  17.837   7
  -4 -10   2 14.7349  5.9164   2
  -4 -10   2 17.7141  5.2655   4
   4 -10  -2 11.2373  5.1682   7
  -3 -10   2 42.9787  6.8107   2
  -3 -10   2 42.0071  6.7895   4
   3 -10  -2 49.2621  6.9954   7
  -2 -10   2 39.9371  6.7118   4
   2 -10  -2 38.9711  6.6128   7
  -2 -10   2 38.9229  5.7990   2
  -2  10   2 40.7662  6.6627   1
   2  10  -2 41.8098  6.0163   1
   1 -10  -2 562.115  33.767   7
  -1 -10   2 528.895  34.769   4
  -1 -10   2 578.356  35.593   7
  -1  10   2 521.134  35.309   1
   1  10  -2 546.879  38.096   1
   0 -10  -2 127.529  11.182   7
   0 -10   2 137.362  11.110   7
   0 -10   2 126.803  10.724   4
   0  10   2 137.341  11.004   1
   0  10  -2 125.287  10.496   1
   1 -10   2 252.361  16.387   4
  -1 -10  -2 229.329  16.801   7
   1 -10   2 229.996  17.057   7
  -1  10  -2 254.106  16.888   1
   2 -10   2 618.699  38.406   7
   2 -10   2 662.624  36.305   4
  -2 -10  -2 648.605  41.301   7
   2  10   2 604.177  40.217   6
   3 -10   2 231.843  18.146   7
  -3 -10  -2 249.577  17.562   7
  -3 -10  -2 239.970  17.840   2
   3 -10   2 283.915  17.517   3
   3  10   2 246.367  17.848   6
   4 -10   2 337.780  24.289   7
  -4 -10  -2 391.013  24.162   2
   4 -10   2 352.902  22.764   3
   4  10   2 355.409  24.273   6
   5 -10   2 52.1002  8.4238   7
  -5 -10  -2 62.9314  8.5633   2
   5 -10   2 57.4557  7.4113   3
   5  10   2 58.8309  8.7568   6
  -6 -10  -2 9.44479 5.21493   2
   6 -10   2 8.06291 6.66187   3
   6  10   2 3.68958 7.50708   6
   7 -10   2 64.8034  7.4289   3
  -7 -10  -2 76.5890  7.8405   2
   7  10   2 91.2775  8.9742   6
  -8 -11   2 4.36184 3.97224   2
   8  11  -2 -2.4272  4.0315   6
  -7 -11   2 10.2059  5.5753   2
  -6 -11   2 196.373  16.372   2
   6 -11  -2 220.319  16.021   7
   5 -11  -2 -1.4032  4.5176   7
  -5 -11   2 -7.5079  8.1570   2
  -4 -11   2 202.222  14.647   4
   4 -11  -2 176.570  15.344   7
  -4 -11   2 192.034  15.275   2
   3 -11  -2 -6.9392  4.6045   7
  -3 -11   2 0.27452 4.77890   4
  -3 -11   2 -0.9892  4.4818   2
  -2 -11   2 343.660  21.611   2
   2 -11  -2 354.460  23.247   7
  -2 -11   2 327.196  22.198   4
  -1 -11   2 35.4690  6.2249   7
  -1 -11   2 32.8704  6.4555   4
   1 -11  -2 30.1885  6.7069   7
   1  11  -2 46.9120  6.6811   1
   0 -11   2 104.893  10.632   7
   0 -11   2 123.749  10.766   4
   0 -11  -2 129.990  11.294   7
   0  11  -2 119.421  10.391   1
   1 -11   2 59.5924  7.5635   4
   1 -11   2 70.6486  8.4603   7
  -1 -11  -2 69.2661  8.1586   7
   2 -11   2 51.3810  6.6734   4
  -2 -11  -2 44.0451  6.9571   7
   2 -11   2 45.8660  7.7035   7
   2  11   2 58.3048  6.6935   6
  -3 -11  -2 75.5480  8.9557   2
   3 -11   2 45.9088  8.1272   7
  -3 -11  -2 57.8124  7.5277   7
   4 -11   2 312.393  19.884   3
   4 -11   2 294.312  21.720   7
  -4 -11  -2 281.557  20.643   2
   4  11   2 322.174  21.573   6
  -5 -11  -2 7.65343 5.25421   2
   5 -11   2 -5.7571  5.1158   7
   5 -11   2 0.35684 3.77309   3
   5  11   2 10.8004  5.8386   6
  -6 -11  -2 7.05125 4.99944   2
   6 -11   2 1.11311 3.61463   3
   6  11   2 -4.0859  4.8445   6
  -7 -11  -2 1.53342 3.54199   2
   7  11   2 3.93759 4.13645   6
  -7 -12   2 1.07474 4.85432   2
   7  12  -2 -1.1616  4.6039   6
  -6 -12   2 29.9091  7.1405   2
   6 -12  -2 30.2546  6.1256   7
   5 -12  -2 49.4845  7.6451   7
  -5 -12   2 36.5365  7.7586   2
  -4 -12   2 152.342  13.103   4
  -4 -12   2 138.292  14.612   2
   4 -12  -2 185.492  14.631   7
  -3 -12   2 991.391  54.636   4
  -3 -12   2 990.081  53.421   2
   3 -12  -2 845.789  55.365   7
  -2 -12   2 89.7940  9.8567   4
   2 -12  -2 75.4639  9.6733   7
  -2 -12   2 96.1256  9.0014   2
  -1 -12   2 64.8806  7.9295   7
  -1 -12   2 47.0578  7.8541   4
   1 -12  -2 69.7716  8.7150   7
   0 -12  -2 76.7776  9.3733   7
   0 -12   2 85.3264  9.2568   4
   1 -12   2 196.928  14.911   7
   1 -12   2 172.291  13.649   4
  -1 -12  -2 147.226  13.782   7
  -1 -12  -2 194.462  13.610   2
   2 -12   2 35.1357  7.3189   7
   2 -12   2 34.1632  5.9681   4
  -2 -12  -2 31.0474  6.4254   7
  -2 -12  -2 27.2421  6.3364   2
  -3 -12  -2 141.730  11.706   7
   3 -12   2 122.019  12.355   7
   3  12   2 113.369  11.111   6
  -4 -12  -2 -8.2235  5.3281   2
   4 -12   2 0.29078 5.33450   7
   4  12   2 11.0041  5.3572   6
   5 -12   2 33.1087  7.0860   7
  -5 -12  -2 43.3100  7.4180   2
   5  12   2 40.7562  7.3655   6
  -6 -12  -2 2.13656 4.47036   2
   6  12   2 -4.9915  4.4016   6
  -7 -13   2 26.4933  5.6786   2
   6 -13  -2 2.28996 4.13647   7
  -6 -13   2 1.69760 5.23264   2
  -5 -13   2 75.6956  9.3612   2
   5 -13  -2 53.6741  8.2506   7
  -4 -13   2 139.455  12.832   2
  -4 -13   2 144.668  13.789   4
   4 -13  -2 145.100  13.501   7
  -3 -13   2 5.18503 5.88567   4
  -3 -13   2 25.0502  6.1591   2
   3 -13  -2 8.63486 6.20367   7
   2 -13  -2 -4.4758  5.4332   7
  -2 -13   2 -0.2977  3.8338   2
  -2 -13   2 5.30513 6.07915   4
  -1 -13   2 21.5329  5.8090   7
  -1 -13   2 17.4337  6.2330   4
   1 -13  -2 11.6785  6.2565   7
   0 -13  -2 331.147  23.442   7
   0 -13   2 372.930  23.742   7
   0 -13   2 324.805  22.455   4
  -1 -13  -2 337.643  21.465   2
   1 -13   2 313.774  22.621   4
   1 -13   2 364.609  23.691   7
  -1 -13  -2 326.613  22.899   7
  -2 -13  -2 24.6370  6.4072   7
   2 -13   2 30.8825  5.9809   4
  -2 -13  -2 35.1678  6.4888   2
  -3 -13  -2 36.3971  7.4370   2
  -3 -13  -2 61.8130  7.7549   7
   3 -13   2 58.5529  8.8934   7
  -3 -13  -2 59.0092  7.7265   4
   3  13   2 56.8444  8.4877   6
  -4 -13  -2 403.968  26.224   2
   4 -13   2 416.916  27.685   7
   4  13   2 416.060  26.702   6
  -5 -13  -2 3.70451 5.19276   2
   5 -13   2 6.24411 4.90226   7
   5  13   2 5.81586 4.78592   6
  -6 -13  -2 3.16199 4.03151   2
   6  13   2 15.4146  4.5779   6
   6 -14  -2 -1.1410  3.6300   7
  -6 -14   2 0.29766 4.64311   2
   6  14  -2 5.63365 4.39865   6
  -5 -14   2 4.22289 5.17440   2
   5 -14  -2 -1.6142  4.7665   7
  -4 -14   2 33.4929  6.9597   4
   4 -14  -2 31.6091  7.5296   7
  -4 -14   2 51.3569  7.5892   2
  -3 -14   2 558.094  31.497   2
   3 -14  -2 453.106  32.956   7
  -3 -14   2 537.837  32.033   4
   2 -14  -2 432.141  28.082   7
  -2 -14   2 390.885  26.541   4
  -1 -14   2 1.46067 4.50432   7
  -1 -14   2 3.95163 5.48237   4
   1 -14  -2 13.4352  6.1303   7
   0 -14   2 29.8277  8.6183   4
   0 -14  -2 21.3129  6.6170   7
  -1 -14  -2 278.034  19.922   7
  -1 -14  -2 258.729  18.058   2
   1 -14   2 281.107  20.387   7
   1 -14   2 291.373  19.558   4
  -2 -14  -2 21.4984  5.5847   2
  -2 -14  -2 12.6645  5.5084   7
   2 -14   2 17.9555  8.5992   7
   2 -14   2 18.8995  7.3649   4
  -3 -14  -2 40.0962  6.7937   4
  -3 -14  -2 43.3266  8.8167   2
   3 -14   2 50.2280  8.1417   7
   4 -14   2 5.52212 5.36351   7
  -4 -14  -2 0.35947 4.74559   2
   4  14   2 8.13879 4.50023   6
   5 -14   2 -0.3736  4.4912   7
  -5 -14  -2 11.3179  5.0713   2
   5  14   2 7.00482 4.09164   6
   6 -15  -2 1.36448 3.12479   7
  -6 -15   2 6.36192 4.38349   2
   6  15  -2 7.00547 3.54469   6
  -5 -15   2 -1.1065  4.3832   2
   5 -15  -2 -0.6634  4.5280   7
   4 -15  -2 -1.7410  5.1873   7
  -4 -15   2 6.91547 4.89696   2
  -4 -15   2 -2.7606  4.9578   4
  -3 -15   2 5.50071 4.16258   2
  -3 -15   2 11.6449  6.0623   4
   3 -15  -2 0.67025 4.12512   4
   3 -15  -2 2.47345 5.63662   7
   2 -15  -2 25.7391  7.0787   7
  -2 -15   2 28.6231  7.1399   4
  -1 -15   2 11.8261  5.9895   4
   1 -15  -2 16.1728  6.3354   7
  -1 -15   2 28.4841  6.0905   7
   0 -15  -2 53.1244  8.1416   7
   0 -15   2 48.5846  7.6416   7
   0 -15   2 50.8312  7.9958   4
  -1 -15  -2 106.046  10.705   7
   1 -15   2 122.475  11.490   7
   1 -15   2 101.327  10.603   4
  -2 -15  -2 7.53355 5.54257   4
   2 -15   2 7.48119 4.60524   4
   2 -15   2 2.27132 5.38781   7
  -2 -15  -2 8.50566 4.83712   7
  -2 -15  -2 9.04108 4.56377   2
  -3 -15  -2 4.01518 4.45208   4
   3 -15   2 -1.6830  5.2708   7
  -3 -15  -2 -8.8759  4.5625   2
  -4 -15  -2 2.67274 4.52162   2
  -5 -15  -2 5.46392 4.22177   2
  -5 -16   2 3.96180 3.81043   2
   5 -16  -2 5.26611 4.29324   7
   4 -16  -2 7.59623 5.10772   7
  -4 -16   2 -3.5067  4.4154   4
  -4 -16   2 -2.2280  3.7515   2
   3 -16  -2 -1.6189  3.9728   4
   3 -16  -2 3.78830 5.34731   7
  -3 -16   2 1.64267 5.42268   4
   2 -16  -2 -3.3868  4.6889   4
   2 -16  -2 -1.5669  5.3231   7
  -2 -16   2 0.83859 5.27695   4
  -1 -16   2 55.1742  8.1718   4
  -1 -16   2 49.5127  7.1057   7
   1 -16  -2 48.9465  7.5746   4
   1 -16  -2 47.8021  8.0677   7
   0 -16   2 43.6248  6.9679   7
   0 -16   2 44.3719  7.4662   4
   0 -16  -2 39.2206  7.1319   4
   0 -16  -2 37.6391  7.0700   7
   1 -16   2 4.20016 4.89466   7
  -1 -16  -2 12.8302  5.0214   7
   1 -16   2 14.0853  5.5840   4
  -1 -16  -2 5.55956 5.64031   4
  -2 -16  -2 2.08200 4.24662   7
   2 -16   2 0.66405 4.80800   7
  -2 -16  -2 0.91592 3.57171   2
   2 -16   2 -0.2772  3.8181   4
  -3 -16  -2 9.96858 4.49097   2
  -3 -16  -2 11.7589  4.4966   4
   3 -16   2 7.35490 5.23582   7
   4 -16   2 11.0842  4.8542   7
  -4 -16  -2 8.92905 4.25408   2
   4 -17  -2 61.8660  7.5350   7
  -4 -17   2 54.7388  6.6479   4
   3 -17  -2 32.5163  5.4723   4
   3 -17  -2 50.6728  7.3810   7
  -3 -17   2 40.4894  6.8588   4
  -2 -17   2 -0.4698  5.0865   4
   2 -17  -2 1.11152 4.20367   4
   2 -17  -2 -3.8213  4.8935   7
   1 -17  -2 4.03663 4.65260   4
   1 -17  -2 4.80695 5.23715   7
  -1 -17   2 8.18237 5.19075   4
   0 -17  -2 6.76589 4.65782   7
   0 -17  -2 3.23376 4.94045   4
   0 -17   2 6.13269 4.37511   7
   0 -17   2 4.26697 4.72616   4
  -1 -17  -2 104.007   9.703   4
  -1 -17  -2 94.8027  9.3401   7
   1 -17   2 77.9614  8.7014   4
   1 -17   2 92.2404  9.2874   7
   2 -17   2 11.3591  5.1162   7
  -2 -17  -2 13.8760  5.0328   4
  -3 -17  -2 3.08050 3.13649   2
  -3 -17  -2 3.68713 3.48108   4
   3 -17   2 6.93315 4.47507   7
   3 -18  -2 0.98444 3.92944   7
  -3 -18   2 -1.4543  3.5724   4
   2 -18  -2 23.5860  5.7553   7
   2 -18  -2 34.1608  5.2380   4
  -2 -18   2 25.8090  5.8441   4
   1 -18  -2 24.6394  5.2896   4
   1 -18  -2 30.6159  5.9504   7
  -1 -18   2 24.7151  5.6775   4
   0 -18   2 -2.1130  4.2336   4
   0 -18   2 2.24350 4.88094   7
   0 -18  -2 1.13996 4.06502   4
   0 -18  -2 2.43716 4.31123   7
  -1 -18  -2 35.3435  5.6439   7
   1 -18   2 43.1516  5.8865   7
  -1 -18  -2 59.3919  6.8054   4
   1 -18   2 53.3181  6.2142   4
  -2 -18  -2 7.50286 3.85871   4
   2 -18   2 4.96200 3.68908   7
 -10   0   3 2.32058 3.55938   5
   9   0  -3 30.3537  6.4737   3
  -8   0   3 -6.3085  6.0301   5
  -6   0   3 -1.8487  4.6330   5
  -6   0   3 2.87278 3.91707   1
  -5   0   3 85.4238  8.6836   5
  -5   0   3 101.717   7.950   1
  -4   0   3 -1.2416  3.0304   1
   3   0  -3 389.793  20.940   8
  -3   0   3 360.259  21.748   1
   2   0  -3 3.44135 1.32017   1
  -2   0   3 -0.6635  0.8736   1
   0   0  -3 -0.1481  1.0851   1
   0   0  -3 3.91187 2.50114   8
   0   0   3 0.27591 0.90649   1
  -1   0  -3 2.85447 2.02455   1
  -2   0  -3 3.29830 3.12054   1
  -3   0  -3 1579.86   88.99   1
   3   0   3 1572.61   96.30   3
   4   0   3 1.11882 3.62970   3
   4   0   3 -1.3243  3.4066   6
   5   0   3 30.6820  5.6668   6
   5   0   3 19.1400  5.2358   3
   6   0   3 11.9562  4.5453   6
   6   0   3 -4.7639  4.6164   3
  -7   0  -3 102.569  10.829   5
  -8   0  -3 -1.8743  4.2678   5
   8   0   3 -3.9924  4.8796   3
 -10  -1   3 4.28271 3.89468   5
 -10   1   3 -0.4592  3.3156   5
   9  -1  -3 12.2147  5.5111   3
   9   1  -3 4.84295 5.02544   3
  -8  -1   3 502.037  31.908   5
  -8   1   3 468.735  31.332   5
  -6  -1   3 6.70295 5.14872   5
  -6  -1   3 8.26365 3.73792   2
  -6  -1   3 13.5646  4.4830   1
  -6   1   3 9.68896 4.55875   1
  -6   1   3 2.96086 4.54189   5
  -5  -1   3 160.811  11.248   1
  -5  -1   3 169.600  12.893   5
  -5   1   3 159.575  11.488   1
  -5   1   3 178.420  12.815   5
  -4  -1   3 5.70164 3.15785   1
   4   1  -3 11.2525  2.6120   8
  -4   1   3 5.25251 3.43151   1
  -3  -1   3 11.6730  2.1710   1
  -3   1   3 7.40650 2.28454   1
  -2  -1   3 0.29537 0.85873   1
   2  -1  -3 1.70414 1.21381   1
  -2   1   3 1.75922 1.29081   1
   2   1  -3 -0.0875  0.7375   1
  -1   1   3 442.823  25.913   1
  -1   1   3 495.122  29.582   1
   0  -1   3 34.1357  2.4069   1
   0  -1  -3 28.2957  2.6769   1
   0   1  -3 34.4379  2.3863   1
   0   1   3 34.2039  2.6499   1
  -1  -1  -3 301.945  17.616   1
  -1   1  -3 284.990  15.919   1
  -2  -1  -3 319.295  17.715   1
  -2   1  -3 289.070  17.310   1
  -3  -1  -3 85.1180  7.8283   1
   3  -1   3 88.6348  7.9412   3
  -3   1  -3 81.2564  7.5462   1
   3   1   3 104.451   7.858   3
   4  -1   3 -1.9691  3.7306   3
   4  -1   3 2.37294 3.00628   6
   4   1   3 -0.1566  3.5981   6
   4   1   3 2.28887 3.48727   3
   5  -1   3 302.240  18.157   6
   5  -1   3 238.182  17.870   3
   5   1   3 265.787  17.889   3
   5   1   3 241.203  18.105   6
   6  -1   3 475.460  30.649   3
   6   1   3 485.599  30.433   3
   6   1   3 534.465  31.662   6
  -7  -1  -3 -5.1255  5.2863   5
   7  -1   3 -3.5259  4.4432   3
   7   1   3 0.67163 4.25893   3
  -7   1  -3 -3.7951  4.7375   5
  -8  -1  -3 13.9043  5.1786   5
   8  -1   3 15.3122  4.6571   3
  -8   1  -3 7.78702 4.77240   5
 -10  -2   3 47.2306  6.1073   5
 -10   2   3 33.1004  4.9941   5
   9  -2  -3 -0.9705  4.8458   3
   9   2  -3 3.03847 4.35880   3
  -9   2   3 0.98313 4.73394   5
  -8  -2   3 428.838  29.027   5
  -7   2   3 22.2657  6.4206   5
  -6  -2   3 121.678  10.122   1
  -6  -2   3 131.413  11.798   5
  -6  -2   3 118.354   9.967   2
  -6   2   3 138.650  10.682   1
  -6   2   3 114.163  10.986   5
  -5  -2   3 1321.20   77.95   1
  -5  -2   3 1285.60   73.53   2
  -5  -2   3 1303.48   72.69   5
  -5   2   3 1269.52   72.09   5
  -5   2   3 1304.38   70.16   1
  -4  -2   3 425.817  23.104   1
  -4   2   3 414.550  23.318   1
  -3  -2   3 91.7657  6.3408   1
  -3   2   3 106.990   6.866   1
  -2  -2   3 3237.81  170.99   1
   2   2  -3 3154.61  177.30   1
  -2   2   3 3001.68  169.84   1
   0  -2   3 2012.75  113.13   1
   0  -2  -3 1898.95  109.88   1
   0   2   3 2078.16  110.79   1
   0   2  -3 1749.50  100.81   1
  -1  -2  -3 7.44149 2.65921   1
  -1   2  -3 4.82842 2.16042   1
  -2  -2  -3 529.293  31.577   1
  -2   2  -3 503.361  27.869   1
   3  -2   3 883.699  47.683   3
  -3  -2  -3 846.200  50.355   1
  -3   2  -3 813.595  45.097   1
   3   2   3 827.617  54.070   6
   4  -2   3 310.440  20.969   3
  -4  -2  -3 346.382  21.949   1
  -4   2  -3 317.834  20.488   1
   4   2   3 386.842  20.981   3
   4   2   3 307.502  21.464   6
   5  -2   3 126.572  11.366   3
   5   2   3 129.183  10.526   3
   5   2   3 115.414  11.234   6
  -6  -2  -3 178.718  16.227   5
   6  -2   3 213.478  16.008   3
   6   2   3 225.969  16.257   6
   6   2   3 190.136  14.698   3
  -7  -2  -3 13.3994  5.8476   5
   7   2   3 11.3659  4.8155   6
  -7   2  -3 19.0783  5.9576   5
   8  -2   3 4.32662 3.85037   3
  -8  -2  -3 2.44292 4.37595   5
  -8   2  -3 -0.8408  3.9615   5
 -10  -3   3 -2.9888  3.6552   5
   9  -3  -3 10.0179  5.3571   3
  -9   3   3 13.8922  4.8978   5
   9   3  -3 9.57177 4.50393   3
  -7  -3   3 11.7567  4.6844   2
  -7   3   3 15.1927  5.5941   5
  -6  -3   3 10.1783  4.5734   2
  -6  -3   3 12.5296  5.6165   5
  -6   3   3 6.83468 4.43182   5
  -5  -3   3 541.628  30.423   2
  -5  -3   3 500.062  33.456   5
  -5  -3   3 539.061  30.632   1
  -5   3   3 525.487  31.949   5
  -5   3   3 515.666  29.422   1
  -4  -3   3 3.96395 3.17012   1
  -4   3   3 7.01238 5.19144   1
  -3  -3   3 220.475  12.361   1
  -3   3   3 209.644  12.748   1
  -2  -3   3 113.189   6.813   1
  -2   3   3 122.316   7.384   1
   2   3  -3 114.037   6.698   1
   1   3  -3 233.337  16.338   1
  -1   3   3 235.957  14.998   1
  -1   3   3 253.836  13.602   1
   1   3  -3 259.015  14.426   1
   0  -3  -3 10.8747  2.5980   1
   0  -3   3 13.9269  1.8636   1
   0   3  -3 16.0624  2.0277   1
  -1  -3  -3 65.0468  5.6480   1
  -1   3  -3 68.8049  5.6600   1
  -2  -3  -3 548.175  33.384   1
  -2   3  -3 568.965  30.285   1
  -3  -3  -3 187.565  13.576   1
   3  -3   3 215.234  14.179   3
   3   3   3 227.508  14.708   6
  -3   3  -3 189.569  13.356   1
  -4  -3  -3 10.9190  4.8407   1
   4  -3   3 5.27727 4.28810   3
   4   3   3 -4.1279  4.1397   6
   4   3   3 0.10485 2.95544   3
  -4   3  -3 3.81475 4.28523   1
   5  -3   3 0.73531 4.71802   3
   5   3   3 6.32967 4.15138   3
   5   3   3 3.91737 4.89876   6
  -6  -3  -3 6.35695 7.28028   5
   6  -3   3 31.4179  7.0079   3
   6   3   3 12.6195  5.8860   6
  -6   3  -3 18.4887  7.1217   5
   7  -3   3 -4.5581  7.0027   3
  -7  -3  -3 -3.1353  5.0258   5
  -7   3  -3 -1.0966  4.5114   5
   7   3   3 -3.8082  4.4933   6
   8  -3   3 4.25709 3.90778   3
  -8  -3  -3 6.47991 4.45932   5
  -8   3  -3 8.63055 4.18414   5
  -9  -4   3 3.24168 5.39211   5
   9   4  -3 2.65029 3.68138   3
   9   4  -3 2.63287 3.86819   6
  -8   4   3 161.923  13.370   5
  -7  -4   3 280.972  21.347   5
  -7  -4   3 320.582  19.836   2
  -7   4   3 273.502  20.120   5
  -6  -4   3 23.6103  5.5225   2
  -6  -4   3 29.7343  6.3859   5
  -6   4   3 28.5958  5.7886   5
  -5  -4   3 19.6015  5.1039   2
  -5  -4   3 8.81642 3.72954   1
  -5  -4   3 9.88940 6.15124   5
  -5   4   3 25.5941  4.8684   1
  -5   4   3 18.3151  4.3138   5
  -4  -4   3 -6.0794  2.9869   1
  -4   4   3 3.20565 3.65569   1
  -3  -4   3 329.945  19.028   1
  -3   4   3 321.977  18.576   1
  -2  -4   3 325.758  20.503   1
   2   4  -3 300.152  20.781   1
  -2   4   3 266.559  16.475   1
   1   4  -3 115.966   6.974   1
  -1   4   3 107.465   7.202   1
   1   4  -3 102.059   7.002   1
   0  -4   3 -1.0179  1.6185   1
   0  -4  -3 3.68541 2.57130   1
   0   4  -3 4.16415 2.01299   1
  -1  -4  -3 1393.36   86.84   1
  -1   4  -3 1374.10   77.83   1
   2  -4   3 134.079  10.178   3
  -2  -4  -3 137.756  10.064   1
  -2   4  -3 138.340   9.627   1
  -3  -4  -3 118.500   9.884   1
   3  -4   3 105.461  10.069   7
   3  -4   3 132.961  10.364   3
  -3   4  -3 134.168   9.857   1
   3   4   3 139.189  10.772   6
  -4  -4  -3 2.25900 4.14971   1
   4  -4   3 1.17870 4.25743   3
   4   4   3 6.04501 4.64369   6
  -4   4  -3 1.12290 3.98955   1
  -5  -4  -3 96.9291  9.0875   2
   5   4   3 94.3693 10.3264   6
   6  -4   3 215.871  17.572   3
  -6  -4  -3 233.783  18.520   5
  -6   4  -3 263.757  18.237   5
   6   4   3 241.937  18.203   6
  -7  -4  -3 7.89331 5.44406   5
   7  -4   3 8.19707 5.38917   3
  -7   4  -3 3.44504 4.33484   5
   7   4   3 -5.6989  4.5572   6
   8  -4   3 83.6282  8.0031   3
  -8  -4  -3 82.9935  8.2380   5
  -8   4  -3 75.9489  7.5021   5
   8   4   3 69.1188  7.2644   6
   9  -5  -3 26.2766  5.9618   3
  -9  -5   3 15.5818  6.0172   5
   9   5  -3 18.1252  5.0303   6
   8  -5  -3 302.907  21.567   3
  -8  -5   3 324.935  20.699   2
  -7  -5   3 15.7437  5.8084   2
  -7  -5   3 16.4259  6.5418   5
  -7   5   3 22.5975  5.4117   5
  -6  -5   3 77.1734  9.3760   5
  -6  -5   3 72.3328  8.7006   2
  -6   5   3 99.9717  9.5398   5
  -5  -5   3 66.0953  6.5134   1
  -5  -5   3 49.4735  7.1786   2
  -5  -5   3 51.4924  7.0114   5
  -5   5   3 57.7348  6.8099   1
  -4  -5   3 3.79234 3.25441   1
  -4  -5   3 2.39930 4.22204   2
  -4   5   3 -2.2618  3.5369   1
  -3  -5   3 99.9431  7.1914   1
  -3   5   3 87.8422  7.7582   1
  -2   5   3 40.2757  4.9609   1
   2   5  -3 42.7695  4.0995   1
  -1   5   3 3.76617 3.08238   1
   1   5  -3 15.8612  2.6185   1
   0   5  -3 50.9179  5.1435   1
  -1  -5  -3 63.6230  6.4981   1
  -1   5  -3 70.0408  5.9378   1
   2  -5   3 173.767  11.888   3
  -2  -5  -3 174.944  11.681   1
  -2   5  -3 145.613  10.901   1
   3  -5   3 9.13123 4.41592   3
   3  -5   3 3.36504 4.07137   7
  -3  -5  -3 10.0983  4.4124   1
  -3   5  -3 11.9870  4.1242   1
   3   5   3 8.22970 4.34135   6
   4  -5   3 5.90681 4.86616   3
   4   5   3 1.62245 4.74787   6
   5  -5   3 192.652  14.840   3
  -5  -5  -3 195.228  14.091   2
   5   5   3 161.929  14.878   6
  -6  -5  -3 2.05786 3.99621   2
  -6  -5  -3 -4.6245  6.4012   5
   6  -5   3 12.0765  5.9162   3
   6   5   3 6.21747 5.64940   6
  -6   5  -3 -7.4241  5.0407   5
  -7  -5  -3 40.3947  7.0128   5
   7  -5   3 22.8970  6.4414   3
  -7   5  -3 27.4377  6.9410   5
   7   5   3 29.2155  6.3959   6
  -8  -5  -3 9.74185 4.21583   5
   8   5   3 7.19400 3.65398   6
   9  -6  -3 1.71701 4.33126   3
   9   6  -3 -2.9764  3.8854   6
  -8  -6   3 8.36752 4.80167   2
   8  -6  -3 -1.8532  4.9679   3
  -8  -6   3 13.9094  6.4095   5
  -7  -6   3 2.34124 5.07324   2
  -6  -6   3 23.5581  6.0689   5
  -6  -6   3 6.97043 5.40098   2
  -5  -6   3 8.47594 4.41681   5
  -5  -6   3 3.38220 3.66086   1
  -5  -6   3 3.64052 4.89372   2
  -5   6   3 10.3973  4.6507   1
  -4  -6   3 129.605   9.206   1
  -4  -6   3 117.761   9.324   4
  -4  -6   3 136.732  11.588   2
  -4  -6   3 110.182   9.762   5
  -4   6   3 131.329   9.820   1
  -3  -6   3 67.5832  6.1072   1
  -3   6   3 67.0656  6.7818   1
   2   6  -3 218.345  14.408   1
  -2   6   3 220.613  14.233   1
   1   6  -3 303.411  19.414   1
  -1   6   3 305.129  21.050   1
   0   6   3 55.7441  6.0940   1
   0   6  -3 53.3023  5.1080   1
  -1  -6  -3 38.8834  5.7411   1
   1  -6   3 48.8179  5.5430   3
  -1   6  -3 55.8557  5.3863   1
   2  -6   3 -0.7282  3.6397   3
  -2  -6  -3 4.58377 5.52084   1
   2  -6   3 -2.2760  3.6264   7
   2   6   3 2.25865 3.70597   6
  -2   6  -3 1.49989 3.26980   1
   3  -6   3 17.7276  4.9246   7
   3  -6   3 19.6774  5.0801   3
  -3  -6  -3 14.1519  4.9518   1
  -3   6  -3 19.0217  4.5000   1
   3   6   3 30.2564  5.6778   6
   4  -6   3 143.308  12.894   7
   4  -6   3 161.099  12.780   3
   4   6   3 162.410  13.355   6
  -5  -6  -3 8.17069 5.07490   2
   5  -6   3 7.03237 5.54023   3
  -5  -6  -3 1.63469 5.60805   5
   5   6   3 12.1944  6.2986   6
   6  -6   3 5.45217 5.69462   3
  -6  -6  -3 18.1654  5.2060   2
  -6  -6  -3 29.5860  6.3459   5
   6   6   3 21.5009  6.8171   6
  -7  -6  -3 6.34917 4.74958   5
   7  -6   3 -0.6158  4.7716   3
   7   6   3 0.58463 4.59746   6
  -8  -6  -3 0.90658 3.20172   5
  -9  -7   3 -2.0063  3.8339   5
   9  -7  -3 -2.5072  3.8211   3
   9   7  -3 0.45242 3.90553   6
   8  -7  -3 26.7508  6.1120   3
  -8  -7   3 16.3570  5.5342   2
  -8  -7   3 18.6131  6.1401   5
  -7  -7   3 124.956  12.357   2
  -7  -7   3 153.533  13.334   5
   7  -7  -3 141.775  12.360   3
  -6  -7   3 14.0385  6.3447   2
  -5  -7   3 195.984  14.532   5
  -5  -7   3 196.792  15.163   2
  -4  -7   3 14.5663  4.2818   5
  -4  -7   3 21.4702  6.9657   2
   4  -7  -3 21.2890  4.5387   7
  -4  -7   3 21.3568  4.2695   1
  -4  -7   3 30.3458  4.9699   4
  -4   7   3 20.4054  4.9565   1
  -3  -7   3 100.986   8.773   4
   3  -7  -3 108.970   9.334   7
  -3  -7   3 110.527  10.180   2
  -3   7   3 97.0079  8.7412   1
  -2   7   3 54.4716  6.3743   1
   2   7  -3 51.4025  5.2989   1
   1   7  -3 7.99445 3.11332   1
  -1   7   3 8.15285 4.29799   1
   0   7  -3 550.325  32.219   1
   0   7   3 555.003  37.736   1
   1  -7   3 389.935  21.880   3
   1  -7   3 361.031  22.908   7
  -1  -7  -3 345.618  24.710   1
  -1   7  -3 366.377  21.286   1
   2  -7   3 54.2350  6.7507   7
   2  -7   3 37.0784  5.6787   3
  -2  -7  -3 55.6846  6.6172   1
   2   7   3 45.4626  6.3286   6
  -2   7  -3 49.2868  5.8727   1
   3  -7   3 27.1671  5.7227   7
   3  -7   3 18.9142  5.2000   3
  -3  -7  -3 15.8818  5.3956   1
   3   7   3 27.7022  5.8135   6
  -3   7  -3 23.6486  5.1301   1
   4  -7   3 4.80131 4.90464   3
   4  -7   3 -1.4288  4.8201   7
   4   7   3 1.94146 4.95988   6
  -5  -7  -3 2.94844 5.63796   5
  -5  -7  -3 14.3059  5.6053   2
   5  -7   3 11.8346  7.7942   3
   5   7   3 0.77498 5.57215   6
   6  -7   3 14.1541  6.0032   3
  -6  -7  -3 13.6558  5.6319   5
   6   7   3 11.0355  5.9472   6
   7  -7   3 -8.3646  6.8885   3
  -7  -7  -3 0.24154 4.13396   5
   7   7   3 -0.2654  4.6981   6
   9  -8  -3 -2.1585  3.5687   3
  -9  -8   3 2.44678 3.27966   2
  -9  -8   3 0.84389 4.65839   5
   9   8  -3 -0.7248  3.8160   6
   8  -8  -3 13.5296  5.1644   3
   7  -8  -3 5.62376 4.80665   3
  -7  -8   3 1.75809 5.32384   2
  -6  -8   3 118.249  11.751   2
   6  -8  -3 116.628  10.328   3
  -6  -8   3 108.077  10.697   5
   5  -8  -3 115.066   9.736   7
  -5  -8   3 102.165  10.687   2
  -5  -8   3 86.8537  9.0471   5
  -4  -8   3 35.2374  5.3347   1
  -4  -8   3 40.0171  5.8518   4
  -4  -8   3 27.4094  6.1855   2
   4  -8  -3 38.5512  5.9452   7
  -4   8   3 43.7280  6.2695   1
  -3  -8   3 4.11146 5.79879   2
   3  -8  -3 -6.6750  3.6626   7
  -3  -8   3 -2.5198  3.7412   4
   3   8  -3 -2.7194  3.0920   1
  -3   8   3 -3.9021  3.7066   1
   2  -8  -3 51.6181  7.0005   7
  -2  -8   3 54.4676  6.7204   2
  -2  -8   3 82.1029  7.6048   4
   2   8  -3 73.4897  6.3874   1
  -2   8   3 62.5476  6.9209   1
  -1  -8   3 532.748  33.939   4
   1  -8  -3 520.990  31.368   7
   1   8  -3 514.671  31.696   1
  -1   8   3 481.907  33.888   1
   0  -8   3 16.9011  4.4501   4
   0  -8   3 12.8839  4.2659   7
   0  -8   3 3.33453 3.18198   3
   0   8  -3 9.26108 3.48184   1
   0   8   3 6.00508 4.00317   1
   1  -8   3 83.4369  8.2033   7
   1  -8   3 84.1466  7.9414   3
   1  -8   3 82.8584  7.5614   4
  -1   8  -3 85.2291  7.3941   1
   1   8   3 66.4919  7.3159   6
   2  -8   3 51.4962  6.2106   3
   2  -8   3 37.5103  6.3337   7
  -2  -8  -3 41.6505  6.5041   1
  -2   8  -3 46.4283  5.8999   1
   2   8   3 47.9235  6.4494   6
   3  -8   3 15.3878  5.0438   3
   3  -8   3 15.3969  5.3570   7
   3   8   3 18.2336  5.5004   6
  -4  -8  -3 109.473  10.666   5
   4  -8   3 115.461  11.529   7
   4  -8   3 103.558  10.512   3
   4   8   3 132.199  11.967   6
  -5  -8  -3 3.96721 4.47440   5
   5  -8   3 2.41434 4.94690   3
   5   8   3 6.32916 5.88566   6
   6  -8   3 14.0534  5.5892   3
  -6  -8  -3 12.4569  5.0381   2
  -6  -8  -3 9.12237 5.02974   5
   6   8   3 19.4507  6.2326   6
   7  -8   3 5.71568 4.62119   3
  -7  -8  -3 0.43862 3.56854   5
   7   8   3 9.83142 5.13892   6
  -8  -9   3 4.97834 4.14897   5
  -8  -9   3 8.54853 5.08484   2
   8  -9  -3 7.92104 4.47608   3
  -7  -9   3 219.764  16.840   5
  -7  -9   3 218.981  17.499   2
   7  -9  -3 267.742  16.920   3
  -6  -9   3 56.8839  7.3642   5
  -6  -9   3 60.1168  9.2139   2
  -5  -9   3 591.297  36.414   2
   5  -9  -3 615.961  36.827   7
   4  -9  -3 -0.2774  3.9820   7
  -4  -9   3 -9.8387  4.2488   4
  -4  -9   3 -1.4120  4.8176   2
   3  -9  -3 77.1711  8.6489   7
  -3  -9   3 101.063   9.064   2
  -3  -9   3 81.1593  8.6707   4
   3   9  -3 79.4828  7.7215   1
  -3   9   3 90.1343  8.7754   1
  -2  -9   3 523.660  33.116   4
   2  -9  -3 537.305  32.765   7
  -2  -9   3 518.899  30.794   2
   2   9  -3 568.676  35.510   1
  -2   9   3 523.398  32.084   1
   1  -9  -3 39.1638  6.3364   7
  -1  -9   3 48.6622  6.5745   4
   1   9  -3 41.6340  5.3659   1
   0  -9   3 193.361  14.082   4
   0  -9   3 197.550  14.820   7
   0   9  -3 211.922  13.391   1
   0   9   3 202.749  13.892   1
   1  -9   3 12.2823  4.6465   7
   1  -9   3 8.77353 3.50696   3
   1   9   3 14.5418  4.7623   1
  -1   9  -3 9.72315 4.05571   1
   2  -9   3 3.37709 3.64788   3
   2  -9   3 -7.6855  4.6220   7
   2   9   3 4.09716 4.10756   6
   3  -9   3 338.479  21.914   3
   3  -9   3 310.025  22.516   7
   3   9   3 348.681  22.795   6
   4  -9   3 166.964  14.116   7
  -4  -9  -3 144.981  13.236   2
   4  -9   3 162.697  12.929   3
   4   9   3 151.492  13.829   6
  -5  -9  -3 22.5468  6.1982   2
   5  -9   3 17.1024  5.6646   3
   5   9   3 6.96198 5.89482   6
   6  -9   3 35.2477  6.3569   3
  -6  -9  -3 25.3674  5.9557   2
   6   9   3 15.1165  6.3391   6
  -7  -9  -3 1.34687 3.65744   2
   7  -9   3 9.60586 4.26289   3
   7   9   3 9.38191 4.87259   6
  -8 -10   3 3.27730 4.60916   2
  -7 -10   3 9.35341 6.22358   2
  -6 -10   3 70.9366 11.8978   2
  -5 -10   3 43.7683  6.6252   4
   5 -10  -3 64.1932  7.9258   7
  -5 -10   3 41.3315  8.2208   2
  -4 -10   3 335.632  21.887   4
   4 -10  -3 339.923  22.889   7
  -4 -10   3 330.161  22.337   2
  -3 -10   3 115.869  10.799   4
  -3 -10   3 126.782  10.869   2
   3 -10  -3 121.411  11.250   7
   2 -10  -3 49.3196  7.5390   7
  -2 -10   3 61.4869  7.7043   4
  -2 -10   3 55.7260  6.6890   2
  -2  10   3 51.3199  7.1726   1
   2  10  -3 53.7998  6.3002   1
  -1 -10   3 0.50520 3.61776   7
   1 -10  -3 6.85319 4.74366   7
  -1 -10   3 6.26429 6.38998   4
   1  10  -3 5.86431 3.63395   1
  -1  10   3 4.05635 4.48415   1
   0 -10   3 152.637  11.804   7
   0 -10  -3 124.785  11.675   7
   0 -10   3 144.947  11.407   4
   0  10  -3 126.490  10.255   1
   0  10   3 136.609  11.252   1
   1 -10   3 111.183  10.649   7
   1 -10   3 123.306  10.287   4
   2 -10   3 38.8360  7.2561   7
   2 -10   3 60.4444  6.6882   3
   2  10   3 54.7390  7.1514   6
   3 -10   3 495.634  34.347   7
   3 -10   3 592.881  33.549   3
   3  10   3 565.736  34.432   6
   4 -10   3 20.3826  5.5539   3
   4 -10   3 24.0626  6.8960   7
  -4 -10  -3 23.4794  6.9180   2
   4  10   3 25.2973  6.7489   6
   5 -10   3 21.1932  5.7956   3
  -5 -10  -3 21.8443  6.2844   2
   5  10   3 28.3553  7.1547   6
  -6 -10  -3 2.18357 4.65503   2
   6 -10   3 9.39931 4.59193   3
   6  10   3 12.6201  7.7042   6
   7  10   3 5.54117 4.24226   6
  -8 -11   3 116.961  10.044   2
   8  11  -3 119.735  10.484   6
  -7 -11   3 42.4414  7.7166   2
   6 -11  -3 117.780  10.817   7
  -6 -11   3 118.132  12.076   2
  -5 -11   3 140.862  12.055   4
   5 -11  -3 157.045  13.245   7
  -5 -11   3 149.371  13.745   2
  -4 -11   3 184.250  15.431   2
   4 -11  -3 193.309  15.854   7
  -4 -11   3 218.146  15.533   4
   3 -11  -3 34.2652  6.9091   7
  -3 -11   3 46.1685  7.4020   4
  -3 -11   3 32.6333  6.3963   2
  -2 -11   3 1.99099 5.41977   2
  -2 -11   3 24.2671  6.3900   4
   2 -11  -3 6.79928 5.36979   7
  -1 -11   3 -8.3125  3.9156   7
  -1 -11   3 4.69621 4.94577   4
   1 -11  -3 4.36537 5.09514   7
   0 -11   3 249.422  16.846   7
   0 -11  -3 204.117  16.596   7
   0 -11   3 216.995  16.014   4
   1 -11   3 42.2837  7.2709   7
   1 -11   3 47.1096  6.9116   4
  -1 -11  -3 41.1644  7.1015   7
  -2 -11  -3 64.3613  8.3028   7
   2 -11   3 58.3307  7.6847   4
   2 -11   3 65.7951  8.9005   7
   2  11   3 50.6723  7.0957   6
   3 -11   3 66.6764  9.0475   7
  -3 -11  -3 63.5872  8.7448   2
   3 -11   3 43.3019  6.5414   3
  -3 -11  -3 42.3796  7.6866   7
   3  11   3 48.8759  9.2911   6
  -4 -11  -3 127.924  12.148   2
   4 -11   3 140.518  11.830   3
   4 -11   3 106.143  11.854   7
   4  11   3 113.718  11.849   6
  -5 -11  -3 33.7947  6.7367   2
   5 -11   3 24.7716  5.7600   3
   5  11   3 24.9975  6.6336   6
   6 -11   3 6.43359 3.86614   3
  -6 -11  -3 9.04987 4.69435   2
   6  11   3 7.93599 5.05408   6
  -7 -12   3 47.9090  7.6476   2
   6 -12  -3 -2.4603  3.8637   7
  -6 -12   3 2.21182 5.78661   2
   5 -12  -3 144.740  13.709   7
  -5 -12   3 167.953  15.694   2
  -5 -12   3 185.654  13.410   4
  -4 -12   3 210.704  16.426   2
   4 -12  -3 203.276  17.007   7
  -4 -12   3 236.861  16.964   4
  -3 -12   3 103.715  10.367   2
   3 -12  -3 99.5543 11.1303   7
  -3 -12   3 114.171  11.390   4
  -2 -12   3 10.1216  4.5683   2
   2 -12  -3 4.04397 5.45040   7
  -2 -12   3 4.35401 5.81257   4
  -1 -12   3 51.5711  8.0233   4
   1 -12  -3 48.0877  8.2559   7
  -1 -12   3 63.1515  7.6256   7
   0 -12   3 157.460  13.481   4
   0 -12   3 196.302  14.228   7
   0 -12  -3 146.705  13.969   7
  -1 -12  -3 120.280  11.226   7
   1 -12   3 95.5437 10.6493   7
   1 -12   3 106.108  10.337   4
   2 -12   3 4.15067 5.63198   7
   2 -12   3 3.78106 4.73787   4
  -2 -12  -3 12.2683  5.5612   7
  -3 -12  -3 295.538  20.349   7
   3 -12   3 299.265  21.383   7
  -3 -12  -3 250.230  19.712   2
   3  12   3 299.635  20.212   6
  -4 -12  -3 2.56334 5.33083   2
   4 -12   3 0.02675 5.25356   7
   4  12   3 -1.6831  5.1082   6
  -5 -12  -3 50.6096  7.4518   2
   5 -12   3 35.7741  5.8945   3
   5  12   3 64.5595  9.4992   6
  -6 -12  -3 68.0244  7.3489   2
   6  12   3 54.9190  7.2340   6
  -7 -13   3 59.1692  7.5872   2
   6 -13  -3 -3.3937  3.5628   7
  -6 -13   3 2.01578 5.45846   2
  -5 -13   3 22.6623  6.9359   2
   5 -13  -3 39.9850  7.1755   7
  -5 -13   3 34.4219  6.2526   4
  -4 -13   3 13.2893  6.1050   4
   4 -13  -3 16.4677  6.2877   7
  -4 -13   3 3.07072 5.22901   2
   3 -13  -3 309.066  22.928   7
  -3 -13   3 326.003  21.426   2
  -3 -13   3 329.899  23.288   4
   2 -13  -3 100.538  10.965   7
  -2 -13   3 83.0716 10.5789   4
   1 -13  -3 -0.7455  5.5345   7
  -1 -13   3 8.54304 5.78122   4
  -1 -13   3 -7.6321  4.4350   7
   0 -13   3 25.9899  6.3435   7
   0 -13   3 29.3450  6.7943   4
   0 -13  -3 29.0411  7.0968   7
   0 -13  -3 13.7672  4.9882   2
  -1 -13  -3 69.7227 10.7384   7
  -1 -13  -3 71.3337  8.2661   2
   1 -13   3 77.8474  9.5842   7
   1 -13   3 70.3197  8.7078   4
   2 -13   3 -0.5640  5.3874   7
  -2 -13  -3 9.46128 5.43627   2
  -2 -13  -3 3.83548 5.12678   7
  -3 -13  -3 22.9843  5.5790   4
  -3 -13  -3 12.8080  5.8449   2
   3 -13   3 28.0720  7.0148   7
  -3 -13  -3 16.0833  5.4936   7
   3  13   3 13.7908  5.1537   6
  -4 -13  -3 26.4573  6.3003   2
   4 -13   3 21.3573  6.6776   7
   4  13   3 8.60638 5.27649   6
  -5 -13  -3 -8.5117  4.6353   2
   5  13   3 9.81988 4.69150   6
   6 -14  -3 33.5969  5.5971   7
  -6 -14   3 39.2057  6.7681   2
  -5 -14   3 103.047  10.347   2
  -5 -14   3 97.4383  9.4571   4
   5 -14  -3 102.377  10.420   7
  -4 -14   3 108.861  10.989   4
  -4 -14   3 104.114  10.391   2
   4 -14  -3 101.948  11.280   7
  -3 -14   3 8.74377 4.74416   2
  -3 -14   3 11.9510  6.4210   4
   3 -14  -3 3.37241 6.01642   7
   2 -14  -3 -8.8432  5.7309   7
  -2 -14   3 6.47370 6.36154   4
  -1 -14   3 1165.43   61.35   7
   1 -14  -3 932.299  59.490   7
  -1 -14   3 953.840  57.302   4
   0 -14   3 96.8912 10.3244   4
   0 -14   3 79.4738  9.5375   7
   0 -14  -3 82.5224 10.3007   7
  -1 -14  -3 103.872  11.269   7
  -1 -14  -3 98.9401  9.8378   2
   1 -14   3 112.418  11.453   7
   1 -14   3 120.586  11.123   4
  -2 -14  -3 122.950  11.013   2
   2 -14   3 103.957  11.566   7
  -2 -14  -3 124.849  11.559   7
  -3 -14  -3 26.0078  5.7166   7
   3 -14   3 19.4052  6.5531   7
  -3 -14  -3 22.8581  5.9890   2
  -3 -14  -3 14.3441  5.1384   4
  -4 -14  -3 -2.7569  4.6553   2
   4 -14   3 1.23571 4.91165   7
   4  14   3 3.43629 3.89790   6
  -5 -14  -3 3.49064 4.09076   2
   5  14   3 3.49650 3.47889   6
   6 -15  -3 2.84643 3.06528   7
  -6 -15   3 -0.5676  4.0069   2
   6  15  -3 4.16041 3.33528   6
   5 -15  -3 0.66868 4.46369   7
  -5 -15   3 10.1607  4.3851   4
  -5 -15   3 4.46369 4.77286   2
  -4 -15   3 209.568  15.110   4
   4 -15  -3 169.684  15.081   7
  -4 -15   3 173.504  13.734   2
  -3 -15   3 -0.1404  5.6552   4
   3 -15  -3 -0.9134  5.3602   7
   2 -15  -3 14.3154  6.5313   7
  -2 -15   3 14.0461  6.5045   4
   1 -15  -3 5.96183 5.79058   7
  -1 -15   3 11.8401  6.1477   4
   0 -15  -3 8.96557 5.63369   7
   0 -15   3 6.17784 5.66185   4
   0 -15   3 18.1713  5.6333   7
  -1 -15  -3 0.53806 5.00002   7
   1 -15   3 -0.0839  4.9065   4
   1 -15   3 2.91197 5.24962   7
  -1 -15  -3 8.09761 4.01342   2
   2 -15   3 105.351  11.065   7
  -2 -15  -3 96.2200  9.6668   2
  -2 -15  -3 116.549  10.469   7
  -2 -15  -3 94.8439  9.9633   4
   3 -15   3 2.42109 5.22488   7
  -3 -15  -3 2.18529 4.02235   4
  -3 -15  -3 -0.8362  4.3149   2
  -4 -15  -3 -4.2035  4.3367   2
   4 -15   3 -0.4823  4.5355   7
  -5 -16   3 12.4204  4.1766   2
   5 -16  -3 14.2307  4.6196   7
   4 -16  -3 11.8345  7.1644   7
  -4 -16   3 -0.8956  3.5937   2
  -4 -16   3 3.15797 4.95275   4
  -3 -16   3 4.03896 5.89786   4
   3 -16  -3 17.3912  6.2675   7
   3 -16  -3 15.3151  4.9497   4
  -2 -16   3 37.8615  7.6069   4
   2 -16  -3 45.9489  7.9121   7
   1 -16  -3 259.288  18.987   7
  -1 -16   3 242.656  18.096   4
   0 -16   3 9.35512 4.77873   7
   0 -16  -3 6.64832 5.23817   7
   0 -16   3 16.6410  5.7963   4
  -1 -16  -3 52.7842  8.0230   4
   1 -16   3 59.3369  7.9556   7
  -1 -16  -3 64.6536  9.3276   7
   1 -16   3 72.4047  8.1524   4
  -2 -16  -3 -0.8091  4.6116   4
  -2 -16  -3 -0.3258  3.5838   2
   2 -16   3 3.15174 4.86320   7
  -2 -16  -3 0.91422 4.23030   7
   3 -16   3 13.2855  5.2022   7
  -3 -16  -3 11.4145  6.2516   2
  -3 -16  -3 13.3029  4.0559   4
  -4 -17   3 -0.9328  3.7742   4
   4 -17  -3 -1.0194  4.2142   7
   3 -17  -3 5.44060 5.07353   7
  -3 -17   3 9.58791 5.56230   4
   3 -17  -3 -0.3884  3.7049   4
   2 -17  -3 12.6214  5.7109   7
   2 -17  -3 12.2754  4.8251   4
  -2 -17   3 11.1014  7.7540   4
  -1 -17   3 -1.0040  4.5650   4
   1 -17  -3 -5.4611  4.3981   4
   1 -17  -3 6.98697 5.19358   7
   0 -17  -3 27.8921  6.1189   4
   0 -17  -3 15.8439  5.7129   7
   0 -17   3 25.2177  5.8748   4
   0 -17   3 11.4925  4.6164   7
  -1 -17  -3 8.34355 5.01651   4
   1 -17   3 7.61230 4.51634   7
  -1 -17  -3 7.57086 4.63870   7
   1 -17   3 5.62413 4.33021   4
  -2 -17  -3 15.2894  4.6681   4
   2 -17   3 3.60851 4.36589   7
   3 -18  -3 25.5886  5.2961   7
   2 -18  -3 20.3608  4.7506   4
   2 -18  -3 15.9430  5.2422   7
  -2 -18   3 18.9683  5.1453   4
   1 -18  -3 13.6588  4.5190   4
   1 -18  -3 5.25426 6.10323   7
  -1 -18   3 14.4450  4.6248   4
   0 -18  -3 1.96178 4.21790   4
   0 -18  -3 -1.0077  4.1321   7
   0 -18   3 8.73266 4.22811   4
   1 -18   3 6.87821 3.24220   4
   1 -18   3 11.7166  3.8275   7
  -1 -18  -3 8.16426 4.32883   4
  -1 -18  -3 6.03144 3.70634   7
  10   0  -4 -1.7527  3.4445   3
 -10   0   4 2.20781 3.78250   5
  -8   0   4 150.682  14.218   5
  -6   0   4 18.4120  5.5073   2
  -6   0   4 20.6499  5.8913   5
  -6   0   4 11.8076  4.2879   1
  -5   0   4 2.96138 2.77885   1
  -5   0   4 6.43396 4.27454   5
  -4   0   4 1721.74   98.38   1
  -3   0   4 -2.1191  1.2539   1
   3   0  -4 -0.5328  2.9404   8
   3   0  -4 2.58513 1.29898   1
   2   0  -4 2316.12  126.39   8
   1   0  -4 0.19657 2.62134   8
   0   0  -4 1457.71   77.04   8
   0   0  -4 1454.07   91.02   1
   0   0   4 1609.28  114.19   1
  -1   0  -4 3.89745 2.38012   1
   2   0   4 160.158  11.164   3
  -2   0  -4 154.214  10.320   1
  -3   0  -4 1.37008 3.53456   1
   3   0   4 -1.9823  3.4792   6
   3   0   4 5.23568 3.73890   3
   4   0   4 9.57527 4.52627   6
   5   0   4 5.23509 4.88723   3
   5   0   4 2.25948 4.39057   6
   6   0   4 93.0884  9.8873   3
   7   0   4 -5.0264  4.0716   3
  -7   0  -4 -0.9282  4.9732   5
  -8   0  -4 107.598   9.590   5
 -10  -1   4 0.07785 3.82556   5
  10   1  -4 4.31723 3.70577   3
 -10   1   4 2.95863 3.55891   5
  -8  -1   4 22.0360  7.1261   5
  -8   1   4 17.0003  6.5643   5
  -6  -1   4 364.901  22.793   2
  -6  -1   4 382.312  24.938   5
  -6   1   4 375.179  24.667   5
  -6   1   4 386.411  25.623   1
  -5  -1   4 137.331  10.087   2
  -5  -1   4 123.394   8.895   1
  -5  -1   4 129.175  10.972   5
  -5   1   4 131.379  10.828   5
  -5   1   4 125.557   9.149   1
  -4  -1   4 262.713  18.142   1
   4   1  -4 282.759  18.449   8
  -4   1   4 287.617  16.291   1
   3  -1  -4 12.9375  2.0305   1
  -3  -1   4 9.77172 1.68927   1
  -3   1   4 14.6945  2.1115   1
   3   1  -4 12.6042  1.6291   1
  -2   1   4 1137.24   82.67   1
  -2   1   4 1191.07   82.97   1
  -1   1   4 880.809  55.759   1
  -1   1   4 880.652  62.699   1
   0  -1   4 1422.81   92.16   1
   0  -1  -4 1280.71   92.14   1
   0   1   4 1358.44   98.65   1
   0   1  -4 1346.27   81.59   1
  -1  -1  -4 324.101  18.271   1
  -1   1  -4 317.828  18.007   1
  -1   1  -4 332.243  18.380   8
   2  -1   4 131.819  10.400   3
  -2  -1  -4 144.020   9.797   1
  -2   1  -4 150.841   9.662   1
  -3  -1  -4 392.545  25.871   1
   3  -1   4 400.667  25.665   6
   3  -1   4 434.247  25.710   3
   3   1   4 449.403  26.037   3
   3   1   4 422.179  26.242   6
  -3   1  -4 449.218  25.048   1
   4  -1   4 11.9372  4.9706   3
   4  -1   4 1.07735 3.63553   6
   4   1   4 5.79532 3.93380   3
   4   1   4 8.42918 4.69371   6
   5  -1   4 255.961  17.833   3
   5  -1   4 259.523  17.297   6
   5   1   4 238.078  17.777   6
   5   1   4 214.167  17.384   3
   6  -1   4 23.4542  6.1319   3
   6   1   4 21.9085  5.9745   6
   6   1   4 29.2729  6.1536   3
   7  -1   4 6.24862 6.38016   3
  -7  -1  -4 6.57401 5.45667   5
  -8  -1  -4 9.48223 4.40083   5
  -8   1  -4 0.87069 3.54355   5
 -10  -2   4 6.18342 4.13672   5
  -8  -2   4 24.3079  7.7534   5
  -8   2   4 30.9161  7.2982   5
  -7  -2   4 152.352  11.982   2
  -7   2   4 154.197  13.565   5
  -6  -2   4 291.079  19.150   2
  -6   2   4 304.823  21.138   5
  -5  -2   4 1.54654 4.10501   5
  -5  -2   4 1.20762 2.74175   1
  -5  -2   4 4.27902 4.00484   2
  -5   2   4 2.27014 3.79304   5
  -5   2   4 3.07204 3.13555   1
  -4  -2   4 104.845   7.211   1
  -4   2   4 113.242   7.712   1
  -3  -2   4 557.779  31.200   1
  -3   2   4 565.093  32.469   1
   3   2  -4 598.642  35.246   1
  -2   2   4 4593.01  271.06   1
  -2   2   4 4277.81  231.65   1
  -1   2   4 49.1484  3.5657   1
  -1   2   4 56.6991  3.6850   1
   0  -2  -4 64.3848  5.0280   1
   0  -2   4 78.9510  4.6779   1
   0   2  -4 77.0646  4.5358   1
  -1  -2  -4 62.9487  5.2420   1
  -1   2  -4 50.0463  4.9505   1
   2  -2   4 29.2786  5.2395   3
  -2  -2  -4 35.3297  4.8347   1
  -2   2  -4 40.7635  4.5575   1
  -3  -2  -4 202.951  13.517   1
   3  -2   4 191.770  13.515   6
   3  -2   4 181.787  13.946   3
  -3   2  -4 202.090  13.205   1
   3   2   4 211.867  13.908   3
   3   2   4 196.412  14.425   6
   4  -2   4 347.250  21.168   6
   4  -2   4 295.173  21.041   3
   4   2   4 335.181  20.658   3
   4   2   4 314.039  22.193   6
   5  -2   4 620.283  39.095   3
   5   2   4 708.995  39.067   3
   5   2   4 650.319  40.187   6
   6  -2   4 -1.2546  5.1098   3
   6   2   4 -2.1688  4.1914   3
   6   2   4 6.12646 5.09145   6
  -7  -2  -4 11.7542  5.6238   5
   7  -2   4 25.3480  7.1857   3
  -7   2  -4 27.0330  6.0827   5
   7   2   4 23.7501  5.1300   6
 -10  -3   4 10.8042  4.3863   5
 -10   3   4 13.9342  3.6134   5
   9  -3  -4 11.5579  5.6138   3
  -9   3   4 11.2807  4.7517   5
  -8  -3   4 259.364  20.118   5
  -7  -3   4 25.8183  5.9720   2
  -7   3   4 29.2143  6.7311   5
  -6  -3   4 224.506  15.465   2
  -6  -3   4 188.333  16.069   5
  -6   3   4 231.150  16.140   5
  -5  -3   4 58.8396  8.7040   5
  -5  -3   4 50.8671  6.8629   2
  -5  -3   4 74.8091  6.1116   1
  -5   3   4 77.7388  6.7804   1
  -5   3   4 57.0723  6.8778   5
  -4  -3   4 14.2671  2.9099   1
  -4   3   4 15.6393  3.6459   1
  -3  -3   4 168.647   9.861   1
  -3   3   4 180.425  10.593   1
   2   3  -4 76.7803  5.7231   1
   2   3  -4 87.1505  4.7182   1
  -2   3   4 81.5660  5.5872   1
   1   3  -4 68.6146  4.4507   1
   1   3  -4 77.2671  5.9601   1
  -1   3   4 84.7363  5.2862   1
   0   3  -4 54.4703  4.0083   1
  -1  -3  -4 184.220  12.027   1
  -1   3  -4 190.243  11.121   1
  -2  -3  -4 26.0494  4.5272   1
   2  -3   4 37.7074  5.6332   3
  -2   3  -4 29.0158  4.1280   1
   2   3   4 26.5985  5.3735   6
  -3  -3  -4 121.394   9.844   1
   3  -3   4 124.751  10.629   3
   3   3   4 125.555  10.753   6
  -3   3  -4 122.774   9.649   1
   4  -3   4 57.9844  8.0907   3
   4   3   4 73.8631  8.5995   6
   5  -3   4 47.4887  7.8856   3
   5   3   4 39.7529  7.6073   6
  -6  -3  -4 119.894  13.411   5
   6  -3   4 153.029  13.062   3
   6   3   4 151.290  13.088   6
   7  -3   4 -2.9613  4.4849   3
  -7  -3  -4 -3.9876  4.7752   5
  -7   3  -4 -1.6513  4.5324   5
   7   3   4 -1.1499  4.0694   6
   9  -4  -4 22.8910  6.1420   3
  -8  -4   4 158.775  12.328   2
  -8  -4   4 136.425  13.989   5
  -7  -4   4 4.98365 4.84109   2
  -7  -4   4 3.94419 6.08371   5
  -7   4   4 -3.6647  4.4255   5
  -6  -4   4 2.81611 6.72027   2
  -6  -4   4 7.72748 5.45365   5
  -6   4   4 13.1959  5.0398   5
  -5  -4   4 905.371  56.151   5
  -5  -4   4 991.919  56.874   2
  -5   4   4 1027.35   55.89   5
  -5   4   4 1034.55   57.56   1
  -4  -4   4 172.341  14.219   5
  -4  -4   4 221.444  14.468   2
  -4  -4   4 221.117  12.530   1
  -4   4   4 213.247  13.050   1
  -3  -4   4 1035.33   64.23   1
  -3   4   4 942.282  55.180   1
  -2   4   4 4.37378 2.57355   1
   1   4  -4 845.324  44.891   1
   1   4  -4 804.921  52.068   1
  -1   4   4 813.318  51.382   1
   0  -4  -4 36.7646  4.1370   1
   0   4  -4 34.2094  3.1629   1
  -1  -4  -4 177.136  12.080   1
   1  -4   4 177.404  12.182   3
  -1   4  -4 175.057  10.741   1
  -2  -4  -4 185.794  14.583   1
   2  -4   4 223.802  15.208   7
   2  -4   4 227.192  14.978   3
  -2   4  -4 199.234  13.190   1
   2   4   4 239.661  15.425   6
   3  -4   4 101.699  10.705   3
  -3  -4  -4 109.531   9.337   1
  -3   4  -4 111.543   8.957   1
   3   4   4 99.8529 10.0572   6
   4  -4   4 41.1679  6.8975   3
   4   4   4 31.2359  6.9118   6
  -5  -4  -4 475.038  27.192   2
   5  -4   4 391.341  27.832   3
   5   4   4 455.898  29.920   6
  -6  -4  -4 95.4502 11.4091   5
   6  -4   4 106.616  10.982   3
  -6   4  -4 106.572  11.158   5
   6   4   4 106.398  11.098   6
   7  -4   4 21.8509  5.6893   3
  -7  -4  -4 11.9928  5.4399   5
   7   4   4 15.6723  5.1122   6
  -7   4  -4 13.4580  4.7149   5
   9  -5  -4 26.0180  6.2568   3
  -8  -5   4 139.713  11.846   2
  -7  -5   4 18.2259  6.8276   5
  -7  -5   4 15.6528  6.0372   2
  -7   5   4 12.2722  4.7450   5
  -6  -5   4 9.14966 5.47232   5
  -6  -5   4 10.3317  5.4013   2
  -6   5   4 1.47973 3.90201   5
  -5  -5   4 17.0138  4.9704   5
  -5  -5   4 4.35224 4.61762   2
  -5   5   4 0.24776 3.55936   1
  -4  -5   4 24.6450  5.4438   2
  -4  -5   4 11.8892  5.6021   5
  -4  -5   4 10.2012  3.9051   4
  -4  -5   4 15.3262  3.2144   1
  -4   5   4 19.9970  4.0449   1
  -3   5   4 28.7629  4.3582   1
  -2   5   4 225.561  13.501   1
   2   5  -4 212.794  14.148   1
   1   5  -4 652.255  37.876   1
  -1   5   4 595.085  38.119   1
   0   5  -4 42.2708  3.9043   1
  -1  -5  -4 58.4744  5.9355   1
   1  -5   4 45.5969  5.9429   3
  -1   5  -4 53.5520  4.9746   1
   2  -5   4 236.649  16.870   3
   2  -5   4 251.766  17.501   7
  -2  -5  -4 260.533  19.175   1
  -2   5  -4 261.168  15.612   1
   2   5   4 273.135  17.760   6
  -3  -5  -4 289.993  21.697   1
   3  -5   4 308.149  20.287   3
   3   5   4 298.894  20.780   6
  -3   5  -4 318.579  18.960   1
   4  -5   4 71.7701  8.9311   3
   4   5   4 69.8129  9.1554   6
   5  -5   4 231.781  18.162   3
  -5  -5  -4 272.214  17.723   2
   5   5   4 237.799  18.829   6
  -6  -5  -4 107.909  11.320   5
   6  -5   4 90.1842 10.2116   3
  -6   5  -4 103.367  10.241   5
   6   5   4 75.2091 10.0976   6
  -7  -5  -4 1.07579 4.45593   5
   7  -5   4 2.22955 4.68931   3
   7   5   4 24.2134  5.6621   6
  -7   5  -4 12.5562  4.3409   5
   9  -6  -4 2.78293 4.47395   3
   8  -6  -4 139.706  12.425   3
  -8  -6   4 135.556  11.883   2
  -7  -6   4 59.9385  8.7439   5
  -7  -6   4 48.8784  7.9916   2
  -6  -6   4 155.156  13.069   5
  -6  -6   4 138.347  12.761   2
  -5  -6   4 40.2833  7.1683   2
  -5  -6   4 35.7995  6.1958   5
  -5   6   4 39.7062  5.9065   1
  -4  -6   4 114.338  10.200   5
  -4  -6   4 120.088   9.802   4
  -4  -6   4 144.080  11.124   2
  -4   6   4 141.014   9.885   1
  -3  -6   4 102.224   8.956   2
  -3  -6   4 92.2951  9.2205   4
  -3  -6   4 96.6927  8.2018   3
   3   6  -4 108.148   7.150   1
  -3   6   4 92.1658  7.8773   1
   2   6  -4 73.0415  5.2483   1
  -2   6   4 62.5772  6.2664   1
  -1   6   4 615.094  42.483   1
   1   6  -4 598.535  40.239   1
   0  -6   4 1053.21   57.50   3
   0   6   4 1036.09   71.13   1
   0   6  -4 1029.76   56.19   1
   1  -6   4 -3.8594  3.6915   7
   1  -6   4 -3.1824  3.4398   3
  -1  -6  -4 -0.7600  3.2127   1
   1   6   4 1.49093 3.69331   6
  -1   6  -4 -3.1614  2.4742   1
  -2  -6  -4 4.80809 4.03172   1
   2  -6   4 4.92995 4.34885   3
  -2   6  -4 2.99780 3.08852   1
   2   6   4 7.86588 4.64743   6
   3  -6   4 -1.6312  4.3477   7
   3  -6   4 7.29125 4.88581   3
   3   6   4 5.01438 5.03785   6
   4  -6   4 169.315  14.236   3
   4   6   4 185.545  15.239   6
  -5  -6  -4 60.9595  8.0381   2
   5  -6   4 65.0995  8.8738   3
   5   6   4 43.3017  8.5234   6
  -6  -6  -4 9.27739 4.38488   2
   6  -6   4 11.4951  7.5904   3
  -6  -6  -4 2.57787 4.69835   5
   6   6   4 4.85527 5.44133   6
  -7  -6  -4 19.4007  5.1870   5
   7  -6   4 23.1978  5.2834   3
   7   6   4 28.5234  5.8293   6
   9  -7  -4 19.0459  4.9329   3
  -9  -7   4 15.1128  4.3505   2
  -8  -7   4 0.85973 4.85421   2
   8  -7  -4 9.31505 5.30944   3
  -8  -7   4 -5.9517  5.0059   5
  -7  -7   4 537.766  33.195   2
  -6  -7   4 2.17439 5.42750   2
  -5  -7   4 5.55262 4.21431   5
  -5  -7   4 -3.1950  5.4109   2
  -5  -7   4 0.94431 3.58199   4
  -4  -7   4 0.92274 3.38072   5
   4  -7  -4 -3.6071  3.1564   7
  -4  -7   4 -5.0161  4.4349   2
  -4  -7   4 4.63326 3.97761   4
  -4   7   4 -4.5489  3.7373   1
  -3  -7   4 677.017  39.248   2
  -3  -7   4 716.363  39.368   3
   3  -7  -4 721.204  41.108   7
  -3  -7   4 642.158  38.473   4
  -3   7   4 656.070  38.631   1
  -2  -7   4 9.40051 5.00063   3
   2  -7  -4 2.36631 3.90459   7
  -2  -7   4 6.50691 4.43986   4
  -2   7   4 2.28572 3.59204   1
   2   7  -4 7.49211 3.20323   1
  -1  -7   4 13.9743  4.9638   3
  -1  -7   4 16.2437  4.9322   4
  -1   7   4 22.2987  4.4984   1
   1   7  -4 17.8134  3.0189   1
   0  -7   4 50.6497  6.2755   7
   0  -7   4 54.3039  5.8829   3
   0  -7   4 43.9803  6.2773   4
   0   7  -4 55.5707  5.0886   1
   0   7   4 57.9455  6.1959   1
   1  -7   4 229.850  14.828   4
   1  -7   4 205.485  14.781   3
  -1  -7  -4 232.088  18.035   1
   1  -7   4 220.585  15.670   7
  -1   7  -4 247.167  14.017   1
   1   7   4 205.352  15.271   6
   2  -7   4 408.194  26.676   7
   2  -7   4 421.849  25.709   3
   2   7   4 405.949  26.558   6
  -2   7  -4 441.022  24.364   1
   3  -7   4 342.652  22.390   7
   3  -7   4 328.600  21.429   3
   3   7   4 296.855  21.955   6
   4  -7   4 84.9148  9.5817   3
   4   7   4 79.5043 10.0110   6
   5  -7   4 0.70743 5.18351   3
  -5  -7  -4 -5.8976  5.8281   5
  -5  -7  -4 -1.0066  4.9315   2
   5   7   4 2.40643 5.91855   6
  -6  -7  -4 12.1193  5.0480   5
  -6  -7  -4 5.74141 4.55305   2
   6  -7   4 9.16472 5.56993   3
   6   7   4 7.29286 5.58185   6
  -7  -7  -4 36.3589  5.7267   5
   7  -7   4 33.9265  5.9393   3
   7   7   4 39.8328  6.2244   6
  -9  -8   4 16.7081  4.1389   2
   9  -8  -4 4.45344 3.83458   3
  -9  -8   4 9.84632 4.10829   5
   8  -8  -4 140.355  12.123   3
  -8  -8   4 161.645  12.875   2
  -7  -8   4 13.1240  5.5243   5
  -7  -8   4 12.8511  6.6717   2
   7  -8  -4 13.4013  5.3551   3
  -6  -8   4 129.971  11.474   5
  -6  -8   4 122.610  12.440   2
  -5  -8   4 41.1304  7.5799   2
  -5  -8   4 17.0977  4.8775   5
   5  -8  -4 20.6361  5.5460   7
  -4  -8   4 1359.74   74.01   4
   4  -8  -4 1419.33   77.14   7
  -4  -8   4 1279.38   79.67   2
  -4   8   4 1358.40   72.58   1
  -3  -8   4 315.530  18.749   2
  -3  -8   4 289.054  17.749   3
   3  -8  -4 281.884  19.184   7
  -3  -8   4 271.011  18.502   4
  -3   8   4 246.214  17.261   1
   2  -8  -4 280.288  19.257   7
  -2  -8   4 271.111  17.888   2
  -2  -8   4 275.078  18.563   4
  -2  -8   4 307.252  17.915   3
  -2   8   4 282.122  17.858   1
  -1  -8   4 707.252  38.150   3
  -1  -8   4 662.614  39.931   4
  -1   8   4 654.200  45.533   1
   0  -8   4 464.647  28.000   3
   0  -8   4 501.480  30.694   7
   0  -8   4 508.141  28.726   4
   0   8   4 462.638  29.283   1
   0   8  -4 479.914  31.271   1
   1  -8   4 -0.4327  3.4851   4
   1  -8   4 -2.6333  3.5525   3
   1  -8   4 1.89739 4.11135   7
   1   8   4 -0.5929  3.7510   6
   2  -8   4 52.6888  7.5839   7
   2  -8   4 48.0713  6.8250   3
   2   8   4 47.2604  7.1921   6
   3  -8   4 356.477  23.007   3
   3  -8   4 352.974  24.151   7
   3   8   4 349.749  23.927   6
   4  -8   4 254.159  18.706   3
  -4  -8  -4 277.637  19.594   5
   4   8   4 263.740  19.981   6
   5  -8   4 9.13211 5.67430   3
  -5  -8  -4 20.7655  5.9960   2
  -5  -8  -4 22.4905  5.3676   5
   5   8   4 10.9638  6.1540   6
  -6  -8  -4 -2.0225  4.4724   2
   6  -8   4 8.45431 5.35091   3
  -6  -8  -4 -1.4763  3.9183   5
   6   8   4 0.64528 4.97717   6
   7   8   4 21.6687  5.1046   6
  -9  -9   4 21.4254  4.3607   2
   9   9  -4 28.9473  5.1141   6
  -8  -9   4 -4.7714  3.8754   5
  -8  -9   4 -9.6477  6.7415   2
   8  -9  -4 -3.6906  5.4733   3
  -7  -9   4 559.408  38.037   2
   7  -9  -4 738.194  50.850   3
  -7  -9   4 661.477  38.356   5
  -6  -9   4 107.578   9.874   5
  -6  -9   4 102.262  11.941   2
   5  -9  -4 51.8652  7.2288   7
  -5  -9   4 61.6701  7.5171   4
  -5  -9   4 58.8401  8.9734   2
  -4  -9   4 2.00583 4.79896   2
   4  -9  -4 0.22070 4.03543   7
  -4  -9   4 1.88311 6.71872   4
   3  -9  -4 243.258  17.325   7
  -3  -9   4 240.824  16.540   2
  -3  -9   4 225.135  16.667   4
  -3   9   4 233.069  15.745   1
  -2  -9   4 199.475  13.393   2
  -2  -9   4 176.869  13.985   4
   2  -9  -4 181.985  14.335   7
  -2   9   4 174.506  13.033   1
  -1  -9   4 798.619  47.097   4
  -1  -9   4 856.406  48.412   7
   1  -9  -4 872.719  51.609   7
  -1  -9   4 838.737  49.289   3
  -1   9   4 831.297  59.772   1
   0  -9   4 5.63289 4.05179   7
   0  -9   4 10.0548  3.7549   3
   0  -9   4 7.99362 4.47934   4
   0   9   4 2.00403 4.07848   1
   1  -9   4 60.2052  8.1430   4
   1  -9   4 52.8525  7.6079   3
   1  -9   4 37.0803  6.7602   7
   1   9   4 60.0207  6.8355   6
   2  -9   4 258.627  20.724   7
   2  -9   4 324.218  20.310   3
   2   9   4 329.551  21.131   6
   3  -9   4 -1.4861  5.1612   7
   3  -9   4 5.41927 4.94829   3
   3   9   4 3.79806 5.50016   6
   4  -9   4 491.739  29.237   3
  -4  -9  -4 465.043  29.269   2
   4   9   4 437.936  30.277   6
  -5  -9  -4 18.5360  5.8158   2
   5  -9   4 11.1586  5.3505   3
   5   9   4 2.88517 5.71185   6
  -6  -9  -4 -1.8511  4.1590   2
   6  -9   4 -2.1175  4.3786   3
   6   9   4 -3.7917  4.9417   6
  -8 -10   4 51.9363  7.3693   2
  -7 -10   4 79.0866 10.0969   2
  -6 -10   4 232.560  18.180   2
  -5 -10   4 39.5868  6.8229   4
  -5 -10   4 32.6746  7.9697   2
   5 -10  -4 56.3510  7.4350   7
  -4 -10   4 -2.0245  4.9244   2
   4 -10  -4 0.80641 4.55667   7
  -4 -10   4 -3.2422  7.4265   4
  -3 -10   4 6.21219 4.60040   2
  -3 -10   4 2.18691 5.49480   4
   3 -10  -4 0.40804 4.54193   7
   2 -10  -4 50.7910  7.6090   7
  -2 -10   4 31.7894  7.0270   4
  -2 -10   4 42.3064  6.1696   2
  -1 -10   4 13.7937  5.3795   4
  -1 -10   4 11.2593  4.4440   7
   1 -10  -4 6.02110 5.05701   7
   0 -10   4 89.0652  8.9033   7
   0 -10   4 96.0084  9.2776   4
   0 -10  -4 72.8790  9.3309   7
   0 -10   4 74.4075  7.6936   3
   1 -10   4 154.161  11.444   3
   1 -10   4 140.112  11.705   4
   1 -10   4 147.256  12.527   7
   1  10   4 121.840  11.109   6
   2 -10   4 44.5715  6.6000   3
   2 -10   4 32.9194  7.1568   7
   2  10   4 24.8341  6.0822   6
   3 -10   4 140.734  11.610   3
   3 -10   4 108.055  12.237   7
   3  10   4 130.876  12.239   6
   4 -10   4 86.1915  9.1365   3
  -4 -10  -4 74.7379  9.7677   2
   4  10   4 75.2684  9.7567   6
   5 -10   4 29.3173  6.0326   3
  -5 -10  -4 22.3127  6.1834   2
   5  10   4 33.4395  7.2040   6
   6 -10   4 64.6983  7.1741   3
  -6 -10  -4 62.0024  7.2791   2
   6  10   4 58.3566  9.1989   6
  -8 -11   4 3.49435 4.26400   2
  -7 -11   4 61.4601  8.9567   2
  -6 -11   4 218.302  17.279   2
   5 -11  -4 239.450  17.995   7
  -5 -11   4 238.724  18.345   2
  -5 -11   4 244.601  17.377   4
  -4 -11   4 10.2262  8.1803   4
  -4 -11   4 13.2477  6.2083   2
   4 -11  -4 7.81975 5.18996   7
   3 -11  -4 3.68809 5.15139   7
  -3 -11   4 8.00084 6.09322   4
  -3 -11   4 -1.5441  4.6104   2
   2 -11  -4 373.168  26.811   7
  -2 -11   4 380.569  25.837   4
  -2 -11   4 452.687  25.292   2
   1 -11  -4 27.3052  7.0500   7
  -1 -11   4 41.5773  7.4797   4
  -1 -11   4 46.9174  6.4933   7
   0 -11   4 63.4774  8.4389   4
   0 -11  -4 59.0681  8.7470   7
   0 -11   4 67.8732  8.2347   7
  -1 -11  -4 535.206  36.792   7
   1 -11   4 610.061  36.350   7
   1 -11   4 600.539  35.078   4
   2 -11   4 86.6069 10.5733   7
   2 -11   4 99.3618  9.3458   3
  -2 -11  -4 103.728  10.916   7
   2  11   4 92.0760  9.7542   6
   3 -11   4 82.1196  8.7062   3
  -3 -11  -4 61.6071  9.1771   7
   3 -11   4 90.1321 10.6406   7
   3  11   4 88.4989 11.0882   6
   4 -11   4 148.610  11.458   3
  -4 -11  -4 110.970  11.777   2
  -4 -11  -4 142.665  13.001   7
   4  11   4 107.866  11.792   6
  -5 -11  -4 0.79210 4.88927   2
   5 -11   4 12.0533  4.6058   3
   5  11   4 1.57670 5.09881   6
  -6 -11  -4 28.7158  5.0885   2
   6  11   4 26.2546  5.6045   6
  -7 -12   4 7.86968 5.61085   2
  -6 -12   4 52.4700  8.6252   2
   5 -12  -4 301.628  21.395   7
  -5 -12   4 318.176  21.235   4
  -5 -12   4 290.068  21.277   2
  -4 -12   4 151.628  14.003   4
  -4 -12   4 181.233  14.170   2
   4 -12  -4 149.485  14.130   7
  -3 -12   4 79.3718 10.1095   4
   3 -12  -4 75.6156  9.8186   7
  -3 -12   4 85.1868 10.2865   2
  -2 -12   4 147.817  13.298   4
   2 -12  -4 136.819  13.478   7
   1 -12  -4 496.667  34.645   7
  -1 -12   4 609.679  35.423   7
  -1 -12   4 537.968  33.481   4
   0 -12   4 182.890  14.931   4
   0 -12   4 185.254  14.933   7
   0 -12  -4 188.581  15.811   7
  -1 -12  -4 510.284  32.828   7
   1 -12   4 508.214  31.126   4
   2 -12   4 172.382  14.996   7
  -2 -12  -4 163.072  14.612   7
   2  12   4 171.286  13.519   6
  -3 -12  -4 21.6877  6.1799   7
   3 -12   4 9.50534 6.33804   7
   3 -12   4 16.0347  5.0807   3
  -3 -12  -4 8.54914 6.05161   2
   3  12   4 16.1032  5.7464   6
  -4 -12  -4 62.2073  8.6045   2
   4 -12   4 69.1805  7.6011   3
   4  12   4 67.4392  8.7574   6
  -5 -12  -4 16.5372  5.3126   2
   5 -12   4 14.9364  4.1925   3
   5  12   4 13.6010  6.8172   6
  -7 -13   4 127.228  11.902   2
   6 -13  -4 44.8466  6.4295   7
  -6 -13   4 35.2817  7.2689   2
  -5 -13   4 56.1839  7.8915   4
  -5 -13   4 60.9270  8.7141   2
   5 -13  -4 50.4998  7.9530   7
  -4 -13   4 9.53969 5.89760   2
   4 -13  -4 -1.7207  5.1256   7
  -4 -13   4 10.3941  6.5325   4
  -3 -13   4 130.231  11.409   2
   3 -13  -4 114.240  12.478   7
  -3 -13   4 132.899  12.858   4
   2 -13  -4 280.785  20.695   7
  -2 -13   4 258.532  19.797   4
  -1 -13   4 71.9849  9.7142   4
   1 -13  -4 70.6997 10.1696   7
  -1 -13   4 86.9262  9.0894   7
   0 -13   4 6.94475 5.35881   7
   0 -13   4 -1.8089  5.2970   4
   0 -13  -4 -4.3005  5.8622   7
   1 -13   4 102.063  11.621   7
  -1 -13  -4 132.007  12.733   7
   1 -13   4 141.225  11.976   4
   2 -13   4 304.789  21.894   7
  -2 -13  -4 286.790  20.673   2
  -2 -13  -4 315.155  21.774   7
   3 -13   4 2.31137 5.61175   7
  -3 -13  -4 9.89031 5.22198   7
  -3 -13  -4 12.5103  5.9530   2
   3  13   4 6.14267 4.62818   6
  -4 -13  -4 39.7898  6.8096   2
   4  13   4 22.5108  7.2326   6
  -5 -13  -4 19.1847  5.0976   2
  -6 -14   4 8.56707 5.24164   2
  -5 -14   4 16.8869  5.9317   2
  -5 -14   4 21.3749  5.5481   4
   5 -14  -4 26.4598  6.1796   7
   4 -14  -4 264.448  20.355   7
  -4 -14   4 268.401  19.646   4
  -4 -14   4 295.865  19.302   2
  -3 -14   4 42.4671 10.3620   4
   3 -14  -4 51.3044  8.6466   7
   2 -14  -4 468.507  31.111   7
  -2 -14   4 473.896  30.191   4
  -1 -14   4 17.3122  6.7713   4
   1 -14  -4 14.5426  7.2195   7
   0 -14  -4 48.7909  8.3323   7
   0 -14  -4 34.7515  5.9577   2
   0 -14   4 48.4957  7.4943   7
   0 -14   4 42.2137  7.9844   4
   1 -14   4 643.817  39.248   7
   1 -14   4 669.964  38.506   4
  -1 -14  -4 583.355  36.887   2
  -1 -14  -4 641.634  39.530   7
  -2 -14  -4 -4.3852  4.9738   7
  -2 -14  -4 4.93471 5.01096   2
   2 -14   4 0.51219 5.18410   7
   3 -14   4 18.7457  6.2719   7
  -3 -14  -4 10.1713  5.1298   2
  -3 -14  -4 6.25235 4.86697   7
  -4 -14  -4 30.0808  5.8405   2
   4  14   4 21.7080  4.8286   6
  -6 -15   4 144.122  10.337   2
   6  15  -4 105.834   9.249   6
  -5 -15   4 8.14303 4.45192   4
   5 -15  -4 3.29581 4.31851   7
  -5 -15   4 -4.7574  4.2504   2
  -4 -15   4 149.939  12.805   4
  -4 -15   4 129.136  11.321   2
   4 -15  -4 157.789  13.389   7
  -3 -15   4 77.0751  9.9083   4
   3 -15  -4 75.1429  9.9115   7
   2 -15  -4 9.18077 6.07312   7
  -2 -15   4 -4.0368  8.2185   4
   1 -15  -4 -0.8636  5.7759   7
  -1 -15   4 8.93852 8.23824   4
   0 -15  -4 1.10683 5.55711   7
   0 -15   4 -8.2932  4.4783   7
   0 -15   4 1.65252 5.45807   4
  -1 -15  -4 9.49944 4.37551   2
  -1 -15  -4 4.58444 5.35117   7
   1 -15   4 14.8074  5.5491   7
   1 -15   4 5.13769 4.90651   4
  -2 -15  -4 39.8385  6.6010   2
  -2 -15  -4 42.4833  8.1244   7
  -2 -15  -4 41.7528  6.8381   4
   3 -15   4 -1.1020  4.6958   7
  -3 -15  -4 3.02965 4.40937   2
  -4 -15  -4 34.2251  5.6413   2
  -5 -16   4 17.3699  3.9539   2
  -5 -16   4 22.5413  4.4167   4
   5 -16  -4 22.1562  4.8417   7
  -4 -16   4 89.8503  9.3739   4
   4 -16  -4 97.6582  9.9754   7
   3 -16  -4 -2.9399  5.0811   7
  -3 -16   4 1.47718 5.43126   4
   2 -16  -4 3.41086 5.56266   7
  -2 -16   4 4.96929 5.31244   4
  -1 -16   4 66.4469  8.8570   4
   1 -16  -4 71.2115  9.2119   7
   0 -16  -4 -7.5103  5.0323   7
   0 -16   4 -1.0553  4.3572   7
   0 -16   4 -7.6719  4.8947   4
   1 -16   4 6.39986 4.50882   7
   1 -16   4 -2.4959  4.0270   4
  -1 -16  -4 0.33970 4.63630   7
   2 -16   4 13.6357  5.2503   7
  -2 -16  -4 11.5845  4.7072   4
  -2 -16  -4 2.58990 4.33998   7
  -2 -16  -4 4.42460 4.09644   2
  -3 -16  -4 8.92187 3.97288   2
   4 -17  -4 19.8980  5.1506   7
  -4 -17   4 24.0991  4.9116   4
   3 -17  -4 113.326  11.098   7
   3 -17  -4 119.191   9.927   4
  -3 -17   4 134.888  10.903   4
   2 -17  -4 37.7253  6.3486   4
  -2 -17   4 34.6643  6.4574   4
   2 -17  -4 45.0710  7.3289   7
  -1 -17   4 -5.3343  4.4256   4
   1 -17  -4 4.37772 4.52995   4
   1 -17  -4 2.14669 5.07842   7
   0 -17  -4 8.20696 4.86437   4
   0 -17   4 7.59263 4.67706   4
   0 -17  -4 -4.8729  4.6191   7
  -1 -17  -4 16.8135  5.0607   7
  -1 -17  -4 12.4502  4.8125   4
   1 -17   4 8.57529 3.96828   7
   2 -18  -4 0.73246 3.67031   4
   2 -18  -4 -1.4768  4.1111   7
  -2 -18   4 -3.2392  3.7739   4
   1 -18  -4 14.8418  4.5589   4
  -1 -18   4 7.29890 4.27373   4
   1 -18  -4 14.7639  5.0398   7
   0 -18  -4 33.7644  5.6113   7
 -10   0   5 -2.0992  3.5661   5
  10   0  -5 2.71268 3.58825   3
  -9   0   5 69.3047  9.1678   5
  -8   0   5 11.9728  6.5398   5
  -7   0   5 148.343  13.816   5
  -6   0   5 -1.5453  4.7367   5
  -6   0   5 -1.9150  3.5881   2
  -5   0   5 204.531  15.527   5
  -5   0   5 229.452  14.593   2
  -4   0   5 5.61674 4.05614   5
   3   0  -5 2588.28  143.62   8
   2   0  -5 0.43744 3.53103   8
   1   0  -5 126.717   9.253   8
   0   0  -5 0.74895 1.09242   1
  -1   0  -5 322.674  19.961   1
   1   0   5 282.388  18.471   3
   2   0   5 -0.8236  3.3832   3
  -2   0  -5 6.30304 2.96613   1
   2   0   5 0.58671 3.56959   6
   3   0   5 72.3498  7.8592   3
   3   0   5 68.9010  7.9283   6
   4   0   5 3.86519 4.48768   3
   4   0   5 5.44182 4.49651   6
   5   0   5 193.262  14.752   6
   5   0   5 169.104  15.163   3
   6   0   5 6.23279 4.66725   3
  -7   0  -5 0.44329 4.60175   5
  10  -1  -5 4.74051 4.05877   3
  10   1  -5 4.54130 3.68260   3
 -10   1   5 6.88084 3.84530   5
  -9  -1   5 153.826  13.765   5
  -8  -1   5 0.73972 6.14305   5
  -8   1   5 -0.1150  5.1990   5
  -7  -1   5 9.18754 4.25357   2
  -7  -1   5 3.53891 5.95755   5
  -6  -1   5 700.680  41.930   5
  -6  -1   5 697.143  39.504   2
  -6   1   5 701.430  48.699   2
  -6   1   5 687.725  41.632   5
  -5  -1   5 10.5921  4.7792   5
  -5  -1   5 12.5683  4.3693   2
  -5   1   5 8.76663 3.79891   2
  -5   1   5 13.6785  4.6571   5
  -4  -1   5 -0.6673  3.7470   2
  -4  -1   5 -2.5505  3.7959   5
   4   1  -5 -2.2052  2.9590   8
  -3  -1   5 26.4325  4.8802   3
  -3   1   5 34.9641  2.3905   1
   0  -1  -5 247.949  17.523   1
   0   1  -5 261.640  17.849   1
   0   1  -5 229.098  14.850   8
  -1  -1  -5 165.700  11.164   1
   1  -1   5 157.972  11.634   3
  -1   1  -5 178.148  10.732   1
  -2  -1  -5 554.561  32.619   1
   2  -1   5 483.402  32.249   6
   2  -1   5 519.700  31.374   3
   2   1   5 503.781  32.127   3
   2   1   5 543.435  31.626   6
  -2   1  -5 520.905  29.534   1
   3  -1   5 229.342  16.521   3
   3  -1   5 211.858  16.099   6
  -3  -1  -5 249.431  15.510   1
   3   1   5 235.271  16.838   6
   3   1   5 250.431  16.744   3
   4  -1   5 58.7809  7.9860   3
   4  -1   5 53.1335  6.9640   6
   4   1   5 49.2023  7.6148   6
   4   1   5 47.7510  6.8871   3
   5  -1   5 424.521  27.549   3
   5  -1   5 422.178  27.337   6
   5   1   5 440.288  27.181   3
   5   1   5 435.972  28.158   6
   6  -1   5 12.9721  5.4371   3
   6   1   5 11.8162  4.7510   3
   6   1   5 22.3042  5.5638   6
   7  -1   5 3.88087 3.64431   3
  -7  -1  -5 16.1240  5.4485   5
  -7   1  -5 4.95703 4.52823   5
  -9  -2   5 3.80156 5.77949   5
  -8  -2   5 158.242  14.726   5
  -8   2   5 150.332  13.670   5
  -7  -2   5 46.8628  8.5372   5
  -7  -2   5 39.3503  6.4480   2
  -7   2   5 33.7008  7.3914   5
  -6  -2   5 28.4562  6.6944   5
  -6  -2   5 18.9533  5.2548   2
  -6   2   5 16.7695  5.7114   5
  -5  -2   5 9.05695 4.64526   5
  -5  -2   5 11.6743  4.4484   2
  -5   2   5 5.55155 4.13229   5
  -5   2   5 11.5455  3.5368   2
  -4  -2   5 403.704  24.348   2
  -4  -2   5 394.651  25.080   5
  -4   2   5 435.454  25.870   1
  -3  -2   5 246.370  16.247   3
  -3   2   5 265.744  17.033   1
  -2   2   5 803.811  48.640   1
  -1   2   5 1241.54   77.93   1
   0  -2   5 161.717  11.987   3
   0   2  -5 190.076  15.500   1
   1  -2   5 11.8165  4.0723   3
  -1  -2  -5 13.2149  2.8708   1
   1   2   5 2.19466 4.10921   6
  -1   2  -5 5.76547 2.03365   1
  -1   2  -5 3.80385 2.98414   8
  -2  -2  -5 449.438  30.098   1
   2  -2   5 498.790  28.968   3
   2  -2   5 494.418  29.121   6
   2   2   5 503.285  29.924   6
  -2   2  -5 476.818  29.214   1
   2   2   5 484.173  28.280   3
   3  -2   5 10.2298  4.9375   3
   3  -2   5 14.0168  4.2786   6
   3   2   5 10.0632  3.8973   3
   3   2   5 4.03213 4.89198   6
   4  -2   5 5.00993 4.08163   6
   4  -2   5 4.48325 5.01349   3
   4   2   5 11.8792  5.4504   6
   4   2   5 9.97104 4.34835   3
   5  -2   5 3.39155 5.27647   3
   5   2   5 2.37615 5.24258   6
   6  -2   5 14.2489  5.6866   3
   6   2   5 23.9280  5.9756   6
  -7  -2  -5 4.55187 4.61178   5
   7  -2   5 7.87871 4.33727   3
  -7   2  -5 19.1283  5.1285   5
 -10  -3   5 -1.0740  3.7192   5
 -10   3   5 1.25290 3.00143   5
  -9   3   5 2.27378 4.45025   5
  -8  -3   5 85.5840 10.9084   5
  -8  -3   5 92.5713  9.0198   2
  -8   3   5 101.057  10.307   5
  -7  -3   5 -3.4475  4.5149   2
  -7   3   5 5.00298 5.12006   5
  -6  -3   5 7.99527 5.09883   2
  -6  -3   5 15.0011  5.9346   5
  -6   3   5 16.9195  5.2936   5
  -5  -3   5 76.4361  8.5514   5
  -5  -3   5 63.0843  9.0994   2
  -5   3   5 88.0710  8.0659   5
  -4  -3   5 148.012  11.453   3
  -4  -3   5 150.142  11.701   2
  -4  -3   5 129.372  10.608   4
  -4  -3   5 161.948  12.024   5
  -4   3   5 181.617  10.022   1
  -3  -3   5 7.23712 3.93142   3
  -3   3   5 6.20280 2.06348   1
  -2  -3   5 576.897  35.606   3
  -2   3   5 710.926  37.958   1
  -1  -3   5 51.8195  5.9934   3
  -1   3   5 57.5012  4.2519   1
   0  -3  -5 266.050  20.468   1
   0  -3   5 253.672  16.191   3
   1  -3   5 55.9902  6.2064   3
  -1  -3  -5 37.8931  4.5280   1
   1   3   5 37.3955  7.4075   6
   2  -3   5 457.326  27.866   6
  -2  -3  -5 480.052  30.515   1
   2  -3   5 453.787  28.067   3
   2   3   5 478.588  29.150   6
   3  -3   5 270.091  17.451   6
   3  -3   5 262.918  18.379   3
   3   3   5 256.222  18.772   6
   4  -3   5 46.7914  7.5296   3
   4   3   5 37.3017  7.6225   6
   5  -3   5 6.35333 7.72310   3
   5   3   5 10.5945  5.8798   6
  -6  -3  -5 -1.7201  6.4866   5
   6  -3   5 -5.7889  5.0682   3
  -6   3  -5 -1.9757  6.1264   5
   6   3   5 15.1980  7.1056   6
   7  -3   5 11.6003  4.6561   3
  -7  -3  -5 24.2626  5.4894   5
  -7   3  -5 14.9887  4.8448   5
   7   3   5 20.4128  4.5256   6
  -9   4   5 112.858   9.716   5
  -8  -4   5 77.1610  8.4569   2
  -8  -4   5 64.5803  9.8743   5
  -7  -4   5 7.60541 5.47499   2
  -7  -4   5 5.00911 6.12359   5
  -7   4   5 3.89771 4.25077   5
  -6  -4   5 928.333  53.693   5
  -6  -4   5 876.505  51.668   2
  -6   4   5 943.494  52.840   5
  -5  -4   5 16.9816  5.5125   2
  -5  -4   5 21.8469  4.2986   4
  -5  -4   5 26.4089  5.7760   5
  -5   4   5 22.2784  4.7516   5
  -4  -4   5 127.683  11.826   5
  -4  -4   5 150.339  11.256   3
  -4  -4   5 144.050  10.554   4
  -4  -4   5 156.803  11.733   2
  -4   4   5 149.768   9.724   1
  -3  -4   5 24.2130  5.4329   6
  -3  -4   5 36.0705  5.1843   4
  -3  -4   5 29.2699  5.3761   2
  -3  -4   5 26.2631  4.9838   3
  -3   4   5 29.6958  3.5935   1
  -2  -4   5 538.463  31.903   3
  -2   4   5 592.456  35.569   1
  -1  -4   5 8.06405 3.59398   3
  -1   4   5 1.70691 2.12821   1
   0  -4   5 551.502  31.530   3
   1  -4   5 14.9957  4.6516   3
  -1  -4  -5 13.5167  3.4228   1
   1   4   5 11.5232  4.6766   6
   2  -4   5 283.679  19.271   3
  -2  -4  -5 310.190  21.333   1
   2  -4   5 290.923  18.619   6
   2   4   5 289.621  19.892   6
   3  -4   5 27.1362  6.1534   3
   3   4   5 20.2405  6.3135   6
   4  -4   5 114.889  11.833   3
   4   4   5 138.332  12.705   6
   5  -4   5 379.606  25.223   3
   5   4   5 375.047  25.844   6
   6  -4   5 38.5546  7.2795   3
  -6  -4  -5 26.7038  7.7382   5
  -6   4  -5 48.2603  7.8994   5
   6   4   5 29.4044  6.8126   6
  -7  -4  -5 5.68753 4.30144   5
   7  -4   5 4.47654 3.97677   3
   7   4   5 7.38369 3.79479   6
  -7   4  -5 1.27597 3.65420   5
   9  -5  -5 215.601  15.961   3
  -8  -5   5 195.770  17.375   5
  -8  -5   5 247.580  16.582   2
  -7  -5   5 1.41526 5.23216   2
  -7  -5   5 0.72160 5.53078   5
  -7   5   5 4.77012 3.89220   5
  -6  -5   5 230.863  17.226   2
  -6  -5   5 220.964  17.306   5
  -6   5   5 239.139  16.265   5
  -5  -5   5 195.386  14.165   5
  -5  -5   5 166.949  13.903   2
  -5  -5   5 171.364  12.388   4
  -4  -5   5 3.71227 3.94344   5
  -4  -5   5 2.69775 3.71317   4
  -4  -5   5 5.35766 3.84192   3
  -4  -5   5 12.0789  4.9494   2
  -4   5   5 5.49579 3.05141   1
  -3  -5   5 65.1026  6.8678   4
  -3  -5   5 51.2411  6.5742   3
  -3  -5   5 64.1196  7.2403   2
  -3   5   5 70.3858  6.3041   1
  -2  -5   5 35.4379  5.8081   4
  -2  -5   5 39.5027  5.5061   3
  -2   5   5 42.7032  4.4238   1
  -1  -5   5 585.732  34.138   3
  -1  -5   5 611.227  34.239   4
  -1   5   5 624.668  43.119   1
   0  -5   5 635.343  36.387   3
   0  -5   5 648.288  36.124   4
   0   5   5 648.463  42.524   6
   0   5   5 637.923  43.891   1
  -1  -5  -5 1.26704 2.98517   1
   1  -5   5 1.06815 3.17897   4
   1  -5   5 2.69131 4.06186   3
   1   5   5 5.12975 4.31940   6
  -2  -5  -5 473.471  33.264   1
   2  -5   5 486.054  28.832   3
   2   5   5 450.717  29.436   6
   3  -5   5 92.5291  9.9219   3
   3   5   5 84.5350  9.9769   6
   4  -5   5 0.02745 4.93104   3
   4   5   5 8.11925 6.08100   6
  -5  -5  -5 123.547  11.068   2
   5  -5   5 120.092  11.932   3
   5   5   5 121.134  12.428   6
   6  -5   5 1.09509 4.84229   3
  -6  -5  -5 -4.1256  6.1719   5
   6   5   5 -4.4108  4.8424   6
  -6   5  -5 -3.5974  4.9280   5
  -7  -5  -5 1.97097 3.92508   5
   7   5   5 3.50146 3.67877   6
  -9  -6   5 37.8899  6.7103   5
   9  -6  -5 41.0311  6.5640   3
  -9  -6   5 33.6854  5.3454   2
  -8  -6   5 102.874  10.366   2
  -7  -6   5 194.581  15.785   5
  -7  -6   5 181.114  15.497   2
  -6  -6   5 49.5987  7.6881   5
  -6  -6   5 42.8403  8.0052   2
  -5  -6   5 11.0165  4.1771   4
  -5  -6   5 9.23808 4.66116   5
  -5  -6   5 2.41637 5.45568   2
  -4  -6   5 348.014  23.016   5
  -4  -6   5 378.055  23.380   2
  -4  -6   5 352.029  22.403   4
  -4   6   5 392.398  21.476   1
  -3  -6   5 1144.18   68.86   4
  -3  -6   5 1172.01   73.54   5
  -3  -6   5 1254.69   71.43   2
  -3  -6   5 1283.18   69.50   3
   3  -6  -5 1380.67   71.23   7
  -3   6   5 1310.36   96.01   2
  -3   6   5 1291.61   72.92   1
  -2  -6   5 505.056  28.505   4
  -2  -6   5 479.981  28.097   3
  -2  -6   5 459.636  27.880   2
  -2  -6   5 459.692  32.590   6
  -2   6   5 505.624  31.999   1
  -1  -6   5 142.732  10.731   3
  -1  -6   5 142.769  11.314   6
  -1  -6   5 141.992  11.177   4
  -1   6   5 150.330   9.966   1
   0  -6   5 6.83430 4.04080   3
   0  -6   5 3.54921 3.81069   4
   0  -6   5 6.65730 3.90590   7
   0   6   5 1.13324 3.65130   6
   0   6   5 1.94947 3.13702   1
   1  -6   5 483.044  30.379   7
  -1  -6  -5 448.733  33.974   1
   1  -6   5 442.974  28.823   3
   1  -6   5 510.211  28.424   4
   1   6   5 541.704  30.415   6
   2  -6   5 191.446  14.606   3
   2   6   5 193.503  15.131   6
   3  -6   5 8.51293 5.45259   3
   3   6   5 -2.0215  5.3905   6
   4  -6   5 6.73016 5.91119   3
   4   6   5 5.89939 6.05271   6
   5  -6   5 661.701  41.688   3
  -5  -6  -5 790.843  44.987   2
   5   6   5 671.977  43.065   6
   6  -6   5 -0.7074  4.6376   3
  -6  -6  -5 6.63792 4.63164   5
   6   6   5 4.88755 5.27185   6
  -9  -7   5 6.33836 3.86625   2
   9  -7  -5 3.51613 4.09537   3
  -8  -7   5 49.2973  7.8342   2
   8  -7  -5 57.2611  7.8308   3
  -7  -7   5 24.7147  7.3537   2
  -6  -7   5 30.5983  7.7139   2
  -6  -7   5 42.4887  8.4577   5
  -5  -7   5 117.966  11.072   4
  -5  -7   5 113.711  11.533   2
  -5  -7   5 130.999  11.038   5
  -4  -7   5 62.4834  7.2681   4
  -4  -7   5 44.2529  7.2183   2
  -4  -7   5 47.2266  7.2064   5
   4  -7  -5 54.3615  6.6688   7
  -4   7   5 55.6930  6.0788   1
  -3  -7   5 61.8325  7.7222   4
  -3  -7   5 52.7505  6.9633   2
  -3  -7   5 55.4191  6.7139   3
   3  -7  -5 57.4059  7.1787   7
  -3  -7   5 58.6025  6.2871   5
  -3   7   5 58.7225  6.1614   1
  -2  -7   5 23.4949  6.0461   4
  -2  -7   5 30.5970  5.2109   2
  -2  -7   5 29.0010  5.1333   3
  -2   7   5 31.6299  4.5874   1
  -1  -7   5 1347.20   91.60   6
  -1  -7   5 1299.07   73.06   3
  -1  -7   5 1275.53   71.47   4
  -1   7   5 1368.28   84.55   1
   0  -7   5 416.279  25.960   3
   0  -7   5 466.801  26.363   4
   0   7   5 426.811  26.652   6
   1  -7   5 217.642  13.643   4
   1  -7   5 166.223  13.526   3
   1  -7   5 179.303  14.235   7
   1   7   5 185.690  14.208   6
   2  -7   5 19.4091  5.8044   7
   2  -7   5 24.9032  6.0719   3
   2   7   5 12.9135  5.6291   6
   3  -7   5 152.203  13.419   3
   3   7   5 162.307  14.259   6
   4  -7   5 324.847  22.495   3
   4   7   5 333.024  23.493   6
  -5  -7  -5 33.1554  6.6693   2
   5  -7   5 24.0306  6.8109   3
  -5  -7  -5 52.6370  8.0799   5
   5   7   5 35.4703  7.6811   6
   6  -7   5 7.32057 4.97250   3
  -6  -7  -5 -0.1389  4.0933   5
   6   7   5 -1.3149  4.7757   6
  -9  -8   5 31.0941  5.0128   2
  -9  -8   5 25.7105  4.8802   5
  -8  -8   5 1.89497 4.69847   5
  -8  -8   5 5.19193 5.18945   2
   8  -8  -5 4.93153 4.68430   3
  -7  -8   5 175.109  13.751   5
  -7  -8   5 143.079  14.135   2
  -6  -8   5 98.5602 11.1662   2
  -6  -8   5 84.3712  9.2977   5
  -5  -8   5 568.205  37.222   4
  -5  -8   5 628.961  37.314   2
  -5  -8   5 653.081  37.017   5
  -4  -8   5 -1.2421  3.3278   5
  -4  -8   5 6.76651 4.89988   4
   4  -8  -5 0.71803 3.81214   7
  -4  -8   5 0.32305 4.69536   2
  -3  -8   5 72.7203  8.7780   4
   3  -8  -5 73.2546  8.4094   7
  -3  -8   5 71.5651  8.3130   2
  -3  -8   5 80.3278  7.7604   3
  -3   8   5 87.9575  7.6768   1
   2  -8  -5 971.914  58.263   7
  -2  -8   5 952.914  54.773   4
  -2  -8   5 984.930  54.195   2
  -2  -8   5 987.908  54.801   3
  -2   8   5 1031.53   61.48   1
  -1  -8   5 -2.2767  4.4745   4
  -1  -8   5 0.79387 3.57110   3
  -1  -8   5 0.35978 3.37333   7
  -1   8   5 2.23142 3.42587   1
   0  -8   5 122.069   9.962   3
   0  -8   5 109.253  10.103   7
   0  -8   5 115.116  10.117   4
   0   8   5 108.347   9.541   6
   1  -8   5 229.048  15.366   4
   1  -8   5 224.493  16.551   7
   1  -8   5 209.154  15.561   3
   1   8   5 220.342  16.100   6
   2  -8   5 -1.9126  4.7302   3
   2  -8   5 1.78176 5.19813   7
   2   8   5 6.11793 5.23759   6
   3  -8   5 -0.6116  5.1209   3
   3   8   5 0.16557 5.48099   6
   4  -8   5 12.6351  5.9598   3
   4   8   5 10.3812  6.6539   6
  -5  -8  -5 12.1546  4.8008   5
  -5  -8  -5 6.11117 4.85258   2
   5  -8   5 4.73031 5.28941   3
   5   8   5 8.67638 8.08757   6
  -6  -8  -5 1.22221 3.75486   2
   6  -8   5 -0.9280  4.3074   3
   6   8   5 -1.6718  5.1473   6
  -8  -9   5 56.8448  6.8526   5
  -8  -9   5 56.1546  8.0143   2
  -7  -9   5 308.263  21.933   2
  -7  -9   5 308.004  20.650   5
  -6  -9   5 89.8696 10.1559   5
  -6  -9   5 111.777  11.942   2
  -5  -9   5 60.0712  9.2924   2
   5  -9  -5 66.2778  9.1472   7
  -5  -9   5 68.6988  8.3134   4
   4  -9  -5 70.4115  8.2717   7
  -4  -9   5 48.7981  8.2168   2
  -4  -9   5 70.8489  8.5482   4
   3  -9  -5 14.2140  5.3544   7
  -3  -9   5 11.1299  5.6761   4
  -3  -9   5 15.5442  5.3108   2
  -3  -9   5 6.73871 4.23798   3
  -2  -9   5 25.7579  4.8756   3
  -2  -9   5 28.6469  5.2363   2
  -2  -9   5 19.5303  6.1374   4
   2  -9  -5 10.4413  5.7022   7
  -1  -9   5 230.187  17.473   4
  -1  -9   5 261.100  18.019   7
  -1  -9   5 260.729  16.897   3
   0  -9   5 146.970  11.414   7
   0  -9   5 111.056  10.648   4
   0  -9   5 108.608  10.073   3
   1  -9   5 325.188  21.490   3
   1  -9   5 340.913  21.363   4
   1   9   5 330.758  22.104   6
   2  -9   5 63.3240  8.1533   3
   2  -9   5 48.5003  8.4904   7
   2   9   5 56.0928  8.2156   6
   3  -9   5 99.9033 10.3554   3
   3   9   5 90.9662 10.7743   6
   4  -9   5 393.310  25.710   3
  -4  -9  -5 385.655  25.853   2
   4   9   5 414.820  27.155   6
   5  -9   5 -0.9970  4.6890   3
  -5  -9  -5 2.75494 4.82034   2
   5   9   5 -0.7368  5.1623   6
  -6  -9  -5 93.0476  8.4398   2
   6   9   5 107.898   9.755   6
  -8 -10   5 -0.0550  4.8232   2
  -7 -10   5 49.1759  8.7588   2
  -6 -10   5 8.72078 6.74635   2
  -5 -10   5 3.80620 6.06156   2
  -5 -10   5 1.18156 5.27036   4
   5 -10  -5 4.05507 4.21622   7
  -4 -10   5 133.875  12.878   2
   4 -10  -5 151.774  13.073   7
  -4 -10   5 154.135  13.177   4
  -3 -10   5 305.293  20.340   2
  -3 -10   5 311.166  21.073   4
   3 -10  -5 284.220  21.180   7
   2 -10  -5 -3.1231  5.3328   7
  -2 -10   5 -2.2851  5.4793   4
  -2 -10   5 14.9504  4.5473   2
   1 -10  -5 381.203  26.315   7
  -1 -10   5 412.144  25.191   7
  -1 -10   5 373.765  24.998   4
  -1 -10   5 391.521  24.081   3
   0 -10   5 -5.2411  4.3708   7
   0 -10   5 -0.2025  4.8103   4
   0 -10   5 2.19880 5.79671   3
   1 -10   5 249.827  17.759   4
   1 -10   5 225.460  18.629   7
   1 -10   5 285.190  18.818   3
   1  10   5 274.984  18.441   6
   2 -10   5 343.409  22.697   3
   2 -10   5 347.743  24.213   7
   2  10   5 343.575  23.482   6
   3 -10   5 158.015  12.857   3
   3  10   5 138.728  13.418   6
   4 -10   5 201.960  14.806   3
  -4 -10  -5 194.567  15.331   2
   4  10   5 171.525  15.340   6
   5 -10   5 7.16860 4.56642   3
  -5 -10  -5 14.3883  5.3917   2
   5  10   5 12.4733  5.7455   6
  -8 -11   5 7.81081 4.56144   2
  -7 -11   5 83.7213  9.9406   2
  -6 -11   5 108.965  11.738   2
  -5 -11   5 36.7357  6.8196   4
   5 -11  -5 35.1010  6.6032   7
  -5 -11   5 41.0889  8.1083   2
  -4 -11   5 16.7068  6.1763   2
  -4 -11   5 15.5512  6.5260   4
   4 -11  -5 6.37509 5.49102   7
  -3 -11   5 190.456  13.776   2
   3 -11  -5 148.748  14.278   7
  -3 -11   5 148.424  14.067   4
   2 -11  -5 61.8875  9.3747   7
  -2 -11   5 69.2450  9.4385   4
   1 -11  -5 88.4794 10.6426   7
  -1 -11   5 75.8731  9.7771   4
   0 -11   5 149.042  12.118   3
   0 -11   5 139.469  12.971   4
   0 -11   5 163.842  13.415   7
   0 -11  -5 163.399  14.485   7
   1 -11   5 1.56056 4.37258   4
   1 -11   5 18.5766  5.1928   3
   2 -11   5 301.920  20.075   3
   2 -11   5 300.374  21.711   7
   2  11   5 283.539  20.585   6
   3 -11   5 275.642  18.351   3
   3  11   5 242.779  19.688   6
   4 -11   5 36.1835  6.4182   3
  -4 -11  -5 44.1688  7.4816   2
  -4 -11  -5 47.2913  7.2647   7
   4  11   5 37.0187  7.2283   6
  -5 -11  -5 8.07673 6.28204   2
   5 -11   5 3.05190 3.71314   3
   5  11   5 4.71485 4.71960   6
  -7 -12   5 70.3888  8.9823   2
  -6 -12   5 17.7601  6.5941   2
  -5 -12   5 -1.4754  5.7907   2
   5 -12  -5 -6.6017  4.7155   7
  -5 -12   5 1.16913 4.90976   4
   4 -12  -5 1040.84   60.72   7
  -4 -12   5 991.482  58.126   2
  -4 -12   5 1058.30   58.70   4
   3 -12  -5 232.360  18.546   7
  -3 -12   5 240.183  17.059   2
  -3 -12   5 231.264  18.126   4
  -2 -12   5 346.274  24.063   4
   2 -12  -5 362.514  25.234   7
   1 -12  -5 116.463  12.512   7
  -1 -12   5 124.871  12.179   4
   0 -12   5 629.143  38.611   4
   0 -12   5 669.975  39.961   7
   1 -12   5 24.8555  6.7510   7
  -1 -12  -5 19.6755  7.1448   7
   2 -12   5 78.8485  9.9624   7
  -2 -12  -5 80.8866 10.1461   7
   2  12   5 64.7700  8.2831   6
  -3 -12  -5 10.1221  5.8985   2
   3 -12   5 8.36625 4.62394   3
  -3 -12  -5 5.27980 5.36258   7
   3  12   5 1.18421 5.02384   6
   4 -12   5 50.2086  6.4188   3
  -4 -12  -5 53.1128  7.6913   2
   4  12   5 49.7106  7.4112   6
  -5 -12  -5 4.65843 4.06520   2
   5  12   5 14.5187  4.4404   6
  -7 -13   5 9.01488 4.88315   2
  -6 -13   5 3.37912 5.20699   2
  -5 -13   5 59.5436  8.2385   2
  -5 -13   5 62.0973  8.0597   4
   5 -13  -5 45.5992  7.6772   7
   4 -13  -5 -3.1283  5.3153   7
  -4 -13   5 16.3280  8.6997   4
  -4 -13   5 -0.4467  5.0804   2
  -3 -13   5 20.3609  7.4797   4
   3 -13  -5 36.5483  7.5316   7
  -3 -13   5 36.1772  6.5517   2
  -2 -13   5 28.2476  7.6564   4
   2 -13  -5 36.1454  8.1635   7
   1 -13  -5 0.41135 6.13124   7
  -1 -13   5 7.27406 6.04055   4
   0 -13  -5 68.2332 10.2629   7
   0 -13   5 76.1611  9.5199   4
   0 -13   5 97.4365 10.0168   7
  -1 -13  -5 363.705  25.275   7
   1 -13   5 361.768  23.308   4
   1 -13   5 348.684  24.462   7
  -2 -13  -5 4.44343 5.48111   7
  -2 -13  -5 0.27129 5.22545   2
   2 -13   5 12.1218  6.0603   7
  -3 -13  -5 53.6812  7.6949   7
  -3 -13  -5 44.5501  7.5297   2
   3  13   5 43.3742  6.5800   6
  -4 -13  -5 24.5565  5.5105   2
   4  13   5 21.6271  5.0452   6
  -6 -14   5 6.56061 4.66673   2
  -5 -14   5 0.35131 4.61057   4
   5 -14  -5 11.0654  4.7601   7
  -5 -14   5 7.67278 4.94435   2
  -4 -14   5 256.985  18.180   2
  -4 -14   5 275.323  19.476   4
   4 -14  -5 275.242  20.028   7
   3 -14  -5 33.0653  7.6710   7
  -3 -14   5 35.1992  8.0040   4
   2 -14  -5 40.5084  8.4049   7
  -2 -14   5 41.3978  8.3122   4
  -1 -14   5 76.3090  9.8338   4
   1 -14  -5 68.7826 10.0390   7
   0 -14  -5 107.060  12.350   7
   0 -14   5 123.881  11.469   7
   0 -14   5 140.560  13.364   4
  -1 -14  -5 0.45148 4.86717   2
   1 -14   5 -5.4986  4.7687   7
  -1 -14  -5 4.09576 5.74073   7
   1 -14   5 -1.2056  4.1524   4
  -2 -14  -5 10.6395  5.6998   7
  -2 -14  -5 16.1342  5.6728   2
  -3 -14  -5 -0.7169  4.4866   2
  -3 -14  -5 -0.2581  4.4273   7
  -6 -15   5 -5.0910  3.3595   2
  -5 -15   5 17.6341  5.8307   2
   5 -15  -5 30.1367  6.5782   7
   4 -15  -5 55.9184  8.0220   7
  -4 -15   5 50.0452  7.9199   4
  -3 -15   5 18.6328  8.8214   4
   3 -15  -5 20.3587  6.6026   7
  -2 -15   5 81.0570 10.1752   4
   2 -15  -5 103.940  11.188   7
   1 -15  -5 148.553  14.181   7
  -1 -15   5 173.988  14.046   4
   0 -15   5 53.4073  7.3404   7
   0 -15   5 56.6962  7.7026   4
   0 -15  -5 37.7536  8.0828   7
  -1 -15  -5 69.6129  9.0276   7
   1 -15   5 82.6522  8.7250   7
   1 -15   5 66.8165  8.8763   4
  -1 -15  -5 75.2843  7.9743   2
  -2 -15  -5 4.64429 4.40680   2
  -2 -15  -5 4.91102 4.29628   4
  -2 -15  -5 5.28066 5.13138   7
  -3 -15  -5 197.559  13.899   2
   5 -16  -5 16.9836  4.0872   7
  -5 -16   5 11.5735  4.0105   4
   4 -16  -5 13.4554  5.0545   7
   4 -16  -5 9.98840 4.05946   4
  -4 -16   5 11.1428  5.1549   4
   3 -16  -5 98.2088 10.0973   7
  -3 -16   5 76.0018  9.3002   4
   2 -16  -5 89.5042 10.2446   7
  -2 -16   5 92.4883  9.7075   4
   1 -16  -5 4.69233 7.63648   7
  -1 -16   5 3.96152 4.90451   4
   0 -16  -5 6.00171 5.42400   7
   0 -16   5 19.3924  5.2552   4
  -1 -16  -5 47.7697  7.2520   7
  -2 -16  -5 3.15857 3.76194   7
  -2 -16  -5 1.16141 3.48529   4
  -2 -16  -5 -0.1063  3.2137   2
  -3 -17   5 -0.0534  4.3833   4
   3 -17  -5 9.01941 4.70466   7
   3 -17  -5 7.64326 4.01028   4
  -2 -17   5 3.06361 4.26527   4
   2 -17  -5 9.38067 4.94628   7
  -1 -17   5 3.14248 4.42734   4
   1 -17  -5 4.97407 5.26458   7
   0 -17  -5 213.398  14.983   7
   0 -17   5 174.687  13.317   4
   0 -17  -5 213.891  14.372   4
  -1 -17  -5 12.0513  4.4611   7
 -10   0   6 6.96069 4.02741   5
  -9   0   6 3.18163 5.18282   5
  -8   0   6 12.3630  6.5725   5
  -7   0   6 -1.6443  3.5620   2
  -7   0   6 3.51395 5.47832   5
  -6   0   6 314.680  21.832   5
  -6   0   6 319.057  20.164   2
  -5   0   6 -2.6746  4.0676   5
  -5   0   6 -4.5056  3.1927   4
  -5   0   6 -0.5520  3.6851   2
  -4   0   6 232.532  16.706   6
  -4   0   6 263.873  17.042   5
  -4   0   6 252.955  16.214   2
  -3   0   6 4.92760 3.86115   4
  -3   0   6 4.64589 4.02612   2
  -3   0   6 -0.9755  3.5862   3
  -3   0   6 -2.2254  3.4781   5
  -3   0   6 0.68291 3.94973   6
  -2   0   6 9173.70  509.56   2
  -2   0   6 9448.72  522.37   4
  -2   0   6 9999.99  520.94   3
  -1   0   6 1.39604 3.79707   4
  -1   0   6 2.28753 3.75279   6
  -1   0   6 3.07375 3.41493   3
   0   0   6 4.29733 3.62281   4
   0   0   6 11.0168  4.2854   6
   0   0   6 0.37980 3.22796   2
   0   0   6 -1.3545  3.1169   3
   1   0   6 6.02323 5.74785   6
   1   0   6 3.41196 3.18214   4
   1   0   6 -1.2394  3.3528   3
   2   0   6 891.963  55.043   3
   2   0   6 996.904  54.913   6
   3   0   6 0.94085 4.52005   6
   3   0   6 -1.1179  4.5405   3
   4   0   6 46.2550  7.3911   3
   4   0   6 55.9564  7.6768   6
   5   0   6 1.49227 4.67506   3
   5   0   6 6.42294 4.83784   6
   6   0   6 2.87933 3.73659   3
  -6   0  -6 -5.6674  6.3260   5
 -10   1   6 2.23743 3.47035   5
  -9  -1   6 179.403  14.579   5
  -9   1   6 153.719  13.606   5
  -8  -1   6 3.77619 5.95681   5
  -8   1   6 9.57436 5.80268   5
  -7  -1   6 8.03621 4.60333   2
  -7  -1   6 9.23001 6.14844   5
  -7   1   6 15.6354  6.0906   5
  -6  -1   6 9.25276 5.66132   5
  -6  -1   6 1.61890 4.20851   2
  -6   1   6 -11.920   6.715   5
  -6   1   6 -0.1686  3.6629   2
  -5  -1   6 4.57914 3.55688   4
  -5  -1   6 5.11531 4.53639   5
  -5  -1   6 7.57279 4.18605   2
  -5   1   6 5.61673 3.55341   4
  -5   1   6 6.03394 3.86432   2
  -5   1   6 -2.1310  4.0104   5
  -4  -1   6 23.3245  6.5655   5
  -4  -1   6 30.5599  5.2082   3
  -4  -1   6 25.2175  5.0944   6
  -4  -1   6 18.9522  4.8691   2
  -4   1   6 22.9719  4.5146   4
  -4   1   6 17.2305  4.5202   6
   4   1  -6 21.7418  4.5081   8
  -4   1   6 17.4133  4.5975   5
  -4   1   6 19.2203  4.5278   2
  -3  -1   6 43.1011  5.6631   4
  -3  -1   6 32.0734  5.4689   3
  -3  -1   6 41.9906  5.7599   2
  -3  -1   6 38.1459  5.6185   5
  -3  -1   6 32.4327  5.6428   6
  -3   1   6 41.8013  5.4797   3
  -3   1   6 32.3395  5.3919   4
   3   1  -6 41.5250  5.3262   8
  -3   1   6 35.9064  5.4702   5
  -3   1   6 34.8657  5.3613   2
  -2  -1   6 22.3462  4.9938   4
  -2  -1   6 18.4703  5.0442   2
  -2  -1   6 22.8056  4.8279   3
  -2   1   6 28.4599  5.2574   4
  -2   1   6 27.0546  5.3604   2
  -2   1   6 25.5016  4.5606   3
  -1  -1   6 108.211   8.811   3
  -1  -1   6 115.726   9.384   6
   1   1  -6 103.548   8.654   8
  -1   1   6 117.804   8.930   4
  -1   1   6 101.125   8.338   3
  -1   1   6 99.4644  8.9218   6
  -1   1   6 104.848   9.431   2
   0  -1   6 720.670  38.818   4
   0  -1   6 662.946  40.351   6
   0  -1   6 716.956  39.954   3
   0   1   6 689.151  41.087   4
   0   1   6 733.704  40.793   6
   0   1   6 660.766  39.999   3
   0   1   6 691.958  43.011   2
   1  -1   6 5.77840 4.04601   6
   1  -1   6 2.23014 3.66395   3
   1  -1   6 0.41925 2.89700   4
   1   1   6 7.18874 3.45868   3
   1   1   6 -3.8963  4.4144   6
   1   1   6 4.09641 3.32494   4
   2  -1   6 292.257  19.704   6
   2  -1   6 275.607  19.331   3
   2   1   6 279.201  20.163   6
   2   1   6 329.280  19.237   3
   3  -1   6 59.7152  8.0688   6
   3  -1   6 73.5216  8.7459   3
   3   1   6 73.0938  8.9347   6
   3   1   6 84.8415  8.3914   3
   4  -1   6 7.86106 4.79933   6
   4  -1   6 7.38088 5.39658   3
   4   1   6 2.78865 5.12206   6
   4   1   6 9.48003 4.75733   3
   5  -1   6 406.447  29.465   6
   5  -1   6 438.696  27.265   3
   5   1   6 414.134  27.533   6
   5   1   6 437.243  26.665   3
   6  -1   6 1.40006 4.02921   3
  -6  -1  -6 0.77566 6.27141   5
   6   1   6 3.34564 3.73236   6
  -6   1  -6 -1.5889  6.2733   5
 -10   2   6 -2.5122  3.0680   5
  -9  -2   6 389.963  25.479   5
  -9   2   6 365.292  24.474   5
  -8  -2   6 4.39438 6.11836   5
  -8  -2   6 -4.4835  4.0103   2
  -8   2   6 2.98602 5.13710   5
  -7  -2   6 19.6647  6.7865   5
  -7   2   6 20.7161  6.3081   5
  -6  -2   6 383.344  25.751   2
  -6  -2   6 431.226  27.708   5
  -6   2   6 431.366  31.207   5
  -6   2   6 447.990  26.490   2
  -5  -2   6 43.9860  6.9889   5
  -5  -2   6 62.7701  6.3649   4
  -5  -2   6 52.9812  6.9895   2
  -5   2   6 53.0292  6.4530   4
  -5   2   6 51.2846  6.2520   2
  -5   2   6 61.9024  7.2642   5
  -4  -2   6 14.6505  4.8993   2
  -4  -2   6 22.1405  4.5143   4
  -4  -2   6 26.4798  5.3016   3
  -4  -2   6 17.0149  6.0025   5
   4   2  -6 21.1789  4.4751   8
  -4   2   6 24.9471  4.5637   2
  -4   2   6 16.3531  4.3448   4
  -4   2   6 19.8886  4.6540   5
  -4   2   6 26.3170  4.8487   6
  -3  -2   6 573.715  33.720   4
  -3  -2   6 653.188  34.551   5
  -3  -2   6 564.489  32.921   2
  -3  -2   6 558.283  33.486   3
  -3  -2   6 565.006  34.255   6
  -3   2   6 620.764  44.518   3
  -3   2   6 525.681  35.408   5
  -3   2   6 562.966  33.977   2
  -3   2   6 587.598  32.814   4
  -2  -2   6 3457.35  185.41   4
  -2  -2   6 3341.27  220.49   5
  -2  -2   6 3405.80  196.97   6
  -2  -2   6 3319.58  203.97   3
  -2  -2   6 3480.25  186.15   2
  -2   2   6 3548.86  197.53   2
  -2   2   6 3625.93  200.72   4
  -2   2   6 3880.73  214.14   3
  -1  -2   6 417.191  24.935   6
  -1  -2   6 400.585  24.042   3
  -1   2   6 419.525  24.022   4
  -1   2   6 410.558  26.847   6
  -1   2   6 412.534  23.700   3
  -1   2   6 373.816  23.701   2
   0  -2   6 2.99758 3.65437   3
   0  -2   6 0.31858 3.34580   4
   0  -2   6 3.80848 3.67598   6
   0   2   6 1.29866 2.83610   3
   0   2   6 -1.2728  3.7692   6
   0   2   6 1.08459 3.57374   2
   0   2  -6 -1.8354  3.0828   8
   1  -2   6 234.734  15.453   6
   1  -2   6 190.973  14.109   4
   1  -2   6 224.276  15.398   3
   1   2   6 233.964  14.499   3
   1   2   6 226.315  16.192   6
   2  -2   6 285.867  19.112   6
   2  -2   6 269.153  19.221   3
   2   2   6 301.185  18.391   3
   2   2   6 290.187  20.081   6
   3  -2   6 13.5493  5.6166   3
   3  -2   6 12.0120  4.5518   6
   3   2   6 4.98462 3.80747   3
   3   2   6 9.63803 5.84203   6
   4  -2   6 30.7420  6.8718   3
   4  -2   6 29.3288  5.8183   6
   4   2   6 26.4748  6.7766   6
   5  -2   6 -3.5727  4.9348   3
   5   2   6 0.41034 4.80519   6
  -6  -2  -6 18.5358  7.2442   5
   6  -2   6 22.1809  5.3652   3
   6   2   6 12.7523  4.7492   6
  -6   2  -6 15.7415  6.6145   5
 -10  -3   6 18.1827  4.6478   5
  -9  -3   6 92.5387 10.4127   5
  -9   3   6 93.2222 10.0652   5
  -8  -3   6 -1.6170  8.2079   5
  -8  -3   6 -0.2476  4.2812   2
  -8   3   6 3.92207 4.93431   5
  -7  -3   6 9.52642 5.21220   2
  -7  -3   6 4.82834 5.73799   5
  -7   3   6 -2.9928  4.5580   5
  -6  -3   6 227.408  16.411   2
  -6  -3   6 221.594  17.158   5
  -6   3   6 225.041  16.516   5
  -5  -3   6 4.44598 6.52902   2
  -5  -3   6 0.89308 3.48281   4
  -5  -3   6 1.11512 4.44536   5
  -5   3   6 3.90903 3.57154   2
  -5   3   6 2.88186 5.37673   5
  -4  -3   6 57.0087  7.0387   2
  -4  -3   6 51.6942  6.7418   3
  -4  -3   6 42.2942  5.8268   4
  -4  -3   6 46.5726  6.5441   5
  -4   3   6 64.5014  6.3121   2
  -4   3   6 56.4865  6.4096   5
  -4   3   6 44.5945  6.2919   4
  -3  -3   6 421.241  26.563   5
  -3  -3   6 466.125  26.418   3
  -3  -3   6 426.716  25.765   4
  -3  -3   6 431.736  26.055   2
  -3  -3   6 463.676  27.377   6
  -3   3   6 442.598  27.517   2
  -3   3   6 423.901  28.209   4
  -2  -3   6 369.050  23.139   3
  -2  -3   6 396.585  24.139   6
  -2  -3   6 379.437  23.084   4
  -2  -3   6 354.559  22.804   2
  -2  -3   6 385.324  23.433   5
  -2   3   6 389.531  22.887   2
  -2   3   6 417.783  23.495   3
  -1  -3   6 136.950  10.957   4
  -1  -3   6 155.647  11.104   3
  -1  -3   6 140.477  11.268   6
  -1   3   6 158.854  11.283   4
  -1   3   6 145.973  11.059   2
  -1   3   6 149.796  11.168   6
   0  -3   6 -1.3102  3.4376   6
   0  -3   6 1.07766 3.78892   3
   0  -3   6 9.31390 3.82189   4
   0   3   6 0.26340 3.66234   4
   0   3   6 -0.2742  3.8167   6
   1  -3   6 27.0593  5.6517   3
   1  -3   6 30.2032  5.1302   6
   1   3   6 29.8519  5.9853   6
   2  -3   6 4.07635 3.82946   6
   2  -3   6 3.00613 4.79581   3
   2   3   6 1.32826 5.31042   6
   3  -3   6 116.448  10.084   6
   3  -3   6 112.892  11.200   3
   3   3   6 113.759  11.707   6
   4  -3   6 11.1743  5.9727   3
   4   3   6 0.58403 5.71943   6
   5  -3   6 6.45098 5.59201   3
   5   3   6 3.57165 5.39357   6
  -6  -3  -6 3.18532 6.38828   5
   6  -3   6 6.19478 4.59045   3
  -6   3  -6 5.57570 5.71228   5
   6   3   6 6.39668 4.60730   6
  -9  -4   6 55.1574  8.5622   5
  -9   4   6 68.6761  7.1716   5
  -8  -4   6 209.698  17.814   5
  -8  -4   6 215.571  16.177   2
  -8   4   6 252.514  16.777   5
  -7  -4   6 13.6705  5.7961   2
  -7  -4   6 9.98627 8.24100   5
  -7   4   6 12.7526  5.2442   5
  -6  -4   6 9.11820 5.74003   5
  -6  -4   6 11.1067  5.8295   2
  -6   4   6 11.5193  4.9275   5
  -5  -4   6 4.19575 3.92503   4
  -5  -4   6 4.09396 4.45392   5
  -5  -4   6 0.87917 4.98287   2
  -5   4   6 2.31939 3.47785   2
  -5   4   6 13.6010  4.3929   5
  -4  -4   6 19.3030  5.0856   5
  -4  -4   6 29.1715  5.1703   4
  -4  -4   6 23.4124  5.4660   2
  -4  -4   6 39.6688  5.9865   3
  -4   4   6 22.1600  4.7161   2
  -4   4   6 29.4972  4.8550   5
  -3  -4   6 147.304  11.475   2
  -3  -4   6 133.545  11.112   5
  -3  -4   6 149.605  11.394   3
  -3  -4   6 149.701  12.069   6
  -3  -4   6 173.494  11.630   4
  -3   4   6 160.213  11.715   5
  -3   4   6 129.548  11.184   4
  -3   4   6 137.688  10.734   2
  -2  -4   6 39.4927  5.9159   4
  -2  -4   6 40.7453  5.7207   2
  -2  -4   6 45.7920  5.6182   5
  -2  -4   6 46.4636  6.3050   6
  -2  -4   6 35.8736  5.7693   3
  -2   4   6 50.9527  6.6488   4
  -2   4   6 38.3380  5.6497   2
  -1  -4   6 29.6187  5.3556   6
  -1  -4   6 31.8202  4.8699   2
  -1  -4   6 33.7037  5.6136   4
  -1  -4   6 30.9782  5.4384   3
  -1   4   6 39.3993  5.3421   6
  -1   4   6 39.0647  5.8176   2
   0  -4   6 485.888  27.643   4
   0  -4   6 466.638  28.374   6
   0  -4   6 470.928  27.987   3
   0   4   6 452.357  28.760   6
   1  -4   6 183.351  14.338   3
   1  -4   6 203.276  13.499   4
   1  -4   6 190.654  13.942   6
   1   4   6 209.822  15.324   6
   2  -4   6 132.740  10.324   6
   2  -4   6 110.426  11.002   3
   2   4   6 117.025  11.629   6
   3  -4   6 147.377  13.330   3
   3   4   6 159.985  14.157   6
   4  -4   6 9.85737 6.03422   3
   4   4   6 6.30229 6.26979   6
   5  -4   6 463.576  29.267   3
   5   4   6 454.178  29.930   6
  -6  -4  -6 3.78408 5.77715   5
   6  -4   6 4.10797 4.44355   3
   6   4   6 6.83226 4.87492   6
  -6   4  -6 -9.2863  4.9609   5
  -9  -5   6 177.682  14.173   5
  -9  -5   6 162.510  12.158   2
  -8  -5   6 22.9634  6.0268   2
  -8  -5   6 17.2800  6.6260   5
  -7  -5   6 71.3618  9.4459   5
  -7  -5   6 57.0362  8.7819   2
  -7   5   6 55.7325  7.1823   5
  -6  -5   6 143.687  13.336   2
  -6  -5   6 155.077  13.480   5
  -6   5   6 162.150  12.351   5
  -5  -5   6 2.86374 5.41456   2
  -5  -5   6 3.79026 4.82166   5
  -5  -5   6 0.68515 3.92362   4
  -5   5   6 -0.1307  3.4671   5
  -4  -5   6 69.8163  7.9580   3
  -4  -5   6 74.1447  8.1311   5
  -4  -5   6 86.2437  8.2447   4
  -4  -5   6 78.1108  8.6984   2
  -4   5   6 80.8132  7.5104   2
  -3  -5   6 127.910  10.486   4
  -3  -5   6 125.683  10.926   6
  -3  -5   6 128.946  10.455   3
  -3  -5   6 108.969   9.940   5
  -3  -5   6 136.600  10.741   2
  -2  -5   6 45.5960  5.5923   5
  -2  -5   6 33.0959  5.9496   6
  -2  -5   6 32.8301  5.9190   4
  -2  -5   6 37.5648  6.3712   2
  -2  -5   6 55.1654  6.3832   3
  -2   5   6 37.9421  5.2927   6
  -2   5   6 52.8085  6.1664   2
  -1  -5   6 144.309  10.576   4
  -1  -5   6 143.017  10.727   6
  -1  -5   6 124.618  10.152   3
  -1  -5   6 114.290   9.269   2
  -1   5   6 101.950   9.580   6
   0  -5   6 38.9112  6.1281   3
   0  -5   6 28.0998  5.4100   6
   0  -5   6 47.0611  6.1086   4
   0   5   6 38.3263  6.2188   6
   1  -5   6 113.059   8.948   4
   1  -5   6 93.0989  8.6513   6
   1  -5   6 90.3878  9.6345   3
   1   5   6 92.7109  9.9082   6
   2  -5   6 89.7067  9.9499   3
   2   5   6 87.5367 10.1577   6
   3  -5   6 86.3209 10.0819   3
   3   5   6 85.1358 10.5563   6
   4   5   6 16.2354  6.9149   6
   5  -5   6 -0.7438  5.1986   3
   5   5   6 9.05110 8.00453   6
   6  -5   6 36.7740  6.2259   3
   6   5   6 42.3477  6.5448   6
  -6   5  -6 32.5068  6.0159   5
  -9  -6   6 9.70565 4.33874   2
  -9  -6   6 16.6027  7.0347   5
   9  -6  -6 13.8059  4.8923   3
  -8  -6   6 6.88117 5.32702   2
  -8  -6   6 12.7140  5.8453   5
  -7  -6   6 7.11920 5.98531   2
  -7  -6   6 -5.4585  5.2016   5
  -6  -6   6 3.60201 5.04360   5
  -6  -6   6 2.62314 6.02572   2
  -5  -6   6 248.600  18.792   5
  -5  -6   6 256.038  17.906   4
  -5  -6   6 267.453  18.680   2
  -4  -6   6 71.2386  8.6416   2
  -4  -6   6 75.7945  8.0291   5
  -4  -6   6 59.7422  7.5494   3
  -4  -6   6 70.0557  7.9860   4
  -4   6   6 86.2519  7.7791   2
  -3  -6   6 271.340  18.117   3
  -3  -6   6 304.572  18.634   4
   3  -6  -6 283.830  19.451   7
  -3  -6   6 267.152  18.153   5
  -3  -6   6 266.114  18.261   2
  -3   6   6 269.247  19.217   2
  -2  -6   6 184.425  14.158   4
  -2  -6   6 184.106  14.406   6
  -2  -6   6 197.310  13.821   2
  -2  -6   6 227.746  14.397   3
  -1  -6   6 11.5158  3.5410   2
  -1  -6   6 15.4766  4.6342   6
  -1  -6   6 2.69316 4.23831   3
  -1  -6   6 0.16901 5.76306   4
  -1   6   6 9.53472 3.79836   6
   0  -6   6 11.8363  4.8615   3
   0  -6   6 16.3528  4.7434   6
   0  -6   6 12.1714  4.4009   4
   0   6   6 8.99587 4.42155   6
   1  -6   6 18.3659  5.8239   3
   1  -6   6 25.0866  4.9992   4
   1   6   6 28.5630  6.3205   6
   2  -6   6 15.1105  6.1186   3
   2   6   6 24.4065  6.7529   6
   3  -6   6 143.169  13.184   3
   3   6   6 141.218  13.554   6
   4  -6   6 96.1932 11.0181   3
   4   6   6 119.026  12.099   6
  -5  -6  -6 10.4347  6.3658   5
   5  -6   6 17.0129  5.9533   3
   5   6   6 12.3655  6.1379   6
   6  -6   6 60.4466  8.1585   3
  -6  -6  -6 56.3606  6.7858   5
   6   6   6 38.9491  6.6178   6
   9  -7  -6 1.63023 3.97024   3
  -9  -7   6 12.2381  4.5442   5
  -8  -7   6 23.5490  6.2292   5
  -7  -7   6 -0.9962  4.8456   5
  -7  -7   6 1.98169 5.97276   2
  -6  -7   6 10.2096  5.2404   5
  -6  -7   6 -2.3299  6.3309   2
  -5  -7   6 2.30825 4.49993   5
  -5  -7   6 -0.5015  5.2938   2
  -5  -7   6 6.66195 4.77282   4
  -4  -7   6 15.7003  7.2727   4
  -4  -7   6 19.1175  5.9004   2
   4  -7  -6 14.4403  4.8311   7
  -4  -7   6 26.8317  5.5809   3
  -4  -7   6 16.8158  4.8151   5
  -3  -7   6 11.4223  4.6027   3
  -3  -7   6 8.03400 3.93125   5
  -3  -7   6 10.0198  4.9482   2
  -3  -7   6 13.6137  5.3638   4
   3  -7  -6 9.38912 4.55616   7
  -2  -7   6 337.267  21.961   3
  -2  -7   6 355.647  22.618   4
  -2  -7   6 364.898  22.016   2
  -1  -7   6 200.507  13.912   6
  -1  -7   6 166.453  13.208   3
  -1  -7   6 171.559  13.551   4
  -1   7   6 182.974  13.035   6
   0  -7   6 670.636  40.426   4
   0  -7   6 741.429  43.740   6
   0  -7   6 693.199  40.907   3
   0   7   6 735.662  42.105   6
   1  -7   6 190.674  15.229   3
   1  -7   6 200.013  14.412   4
   1   7   6 214.407  16.025   6
   2  -7   6 121.748  11.734   3
   2   7   6 115.180  11.947   6
   3  -7   6 48.4274  8.1652   3
   3   7   6 36.7924  8.0920   6
   4  -7   6 98.0647 10.8878   3
   4   7   6 107.741  11.594   6
  -5  -7  -6 20.1006  6.2044   5
   5  -7   6 5.29937 5.02172   3
  -5  -7  -6 9.34834 4.96647   2
   5   7   6 6.91445 7.45613   6
  -6  -7  -6 8.95868 5.07643   5
   6   7   6 4.78485 4.23866   6
  -9  -8   6 10.4076  3.9073   2
  -9  -8   6 6.46291 3.78505   5
  -8  -8   6 0.12859 4.37485   5
  -7  -8   6 57.9641  7.8946   5
  -7  -8   6 57.6287  9.0998   2
  -6  -8   6 62.3230  9.5771   2
  -6  -8   6 75.3487  8.1311   4
  -6  -8   6 71.4713  8.3653   5
  -5  -8   6 41.6934  7.0586   4
  -5  -8   6 32.5202  6.1681   5
  -5  -8   6 55.4343  8.6652   2
  -4  -8   6 12.0248  5.6827   2
  -4  -8   6 -0.4695  4.8514   4
  -4  -8   6 4.63882 3.90149   5
   4  -8  -6 6.23524 4.40916   7
   3  -8  -6 7.34165 4.85023   7
  -3  -8   6 6.31462 5.68027   4
  -3  -8   6 0.58181 3.98588   3
  -3  -8   6 -5.7104  3.9588   5
  -3  -8   6 6.98662 4.67136   2
  -2  -8   6 610.893  36.295   3
  -2  -8   6 617.516  36.935   4
  -2  -8   6 649.619  36.136   2
  -1  -8   6 10.9857  4.6890   3
  -1  -8   6 17.2284  5.6109   4
   0  -8   6 33.5775  6.5894   3
   0  -8   6 40.0709  6.6610   4
   0   8   6 53.1707  6.8556   6
   1  -8   6 98.4733  9.3447   4
   1  -8   6 107.001  10.434   3
   1   8   6 98.1698 10.4682   6
   2  -8   6 2.92764 5.38531   3
   2   8   6 8.82970 5.85932   6
   3  -8   6 18.8770  6.5163   3
   3   8   6 17.6089  6.7287   6
   4  -8   6 59.5919  8.8259   3
   4   8   6 87.8801 10.2435   6
  -5  -8  -6 4.94661 4.53104   2
   5  -8   6 3.99987 4.93095   3
   5   8   6 3.60134 5.28271   6
  -8  -9   6 155.951  12.440   5
  -7  -9   6 -1.6313  5.8310   2
  -7  -9   6 1.76745 4.14310   5
  -6  -9   6 247.508  19.059   2
  -6  -9   6 276.885  17.567   4
  -6  -9   6 229.430  17.215   5
  -5  -9   6 55.7729  8.1261   4
  -5  -9   6 50.5514  8.6414   2
   4  -9  -6 7.24981 4.83552   7
  -4  -9   6 5.49535 5.51181   4
  -4  -9   6 17.3909  6.2820   2
  -3  -9   6 93.3276 10.5254   4
  -3  -9   6 114.027   9.686   3
  -3  -9   6 109.589  10.133   2
   3  -9  -6 76.6429  9.9934   7
  -2  -9   6 17.8430  4.7874   2
  -2  -9   6 18.9211  6.6136   4
   2  -9  -6 24.8261  6.5096   7
  -2  -9   6 20.2122  5.4654   3
  -1  -9   6 149.307  12.452   3
  -1  -9   6 170.272  13.592   4
   0  -9   6 127.931  11.217   3
   0  -9   6 133.114  11.769   7
   0  -9   6 117.335  11.076   4
   0   9   6 122.057  10.788   6
   1  -9   6 147.064  12.153   4
   1  -9   6 156.866  14.235   3
   1   9   6 152.315  13.204   6
   2  -9   6 223.930  17.147   3
   2   9   6 233.439  17.896   6
   3  -9   6 328.623  21.371   3
   3   9   6 281.293  21.852   6
   4  -9   6 58.6333  8.1144   3
  -4  -9  -6 63.1312  8.5611   2
   4   9   6 56.8260  8.8674   6
   5  -9   6 1.62798 4.09478   3
  -5  -9  -6 1.35010 4.26263   2
   5   9   6 2.23364 4.80742   6
  -8 -10   6 6.35669 4.96815   2
  -7 -10   6 46.2294  7.9915   2
  -6 -10   6 4.54857 4.49637   4
  -6 -10   6 11.5824  6.5980   2
  -5 -10   6 357.635  25.125   2
  -5 -10   6 393.245  24.575   4
  -4 -10   6 96.4604 10.4906   2
  -4 -10   6 80.6405 10.3134   4
   4 -10  -6 110.279  10.677   7
   3 -10  -6 49.5356  9.7488   7
  -3 -10   6 52.0856  8.6967   4
  -3 -10   6 56.5722  7.2440   3
  -3 -10   6 63.1265  7.9926   2
  -2 -10   6 74.5857  7.9945   3
  -2 -10   6 80.3689  9.7872   4
   2 -10  -6 62.0155  9.2901   7
  -1 -10   6 104.012   9.525   3
  -1 -10   6 77.3473  9.9135   4
   1 -10  -6 84.1283 10.9140   7
   0 -10   6 63.7994  8.2919   4
   0 -10   6 67.9155  8.6091   7
   0 -10   6 42.6622  7.5106   3
   1 -10   6 6.06525 4.37991   4
   1 -10   6 1.23726 5.02056   3
   1  10   6 18.8923  5.7563   6
   2 -10   6 358.478  24.684   3
   2  10   6 406.947  26.076   6
   3 -10   6 32.6016  6.8877   3
   3  10   6 38.5579  7.6793   6
  -4 -10  -6 25.0095  6.2486   2
   4 -10   6 18.7676  5.4780   3
   4  10   6 14.8713  6.0382   6
  -5 -10  -6 1.87892 3.77187   2
   5  10   6 1.23172 4.03215   6
  -8 -11   6 -2.0032  4.2801   2
  -7 -11   6 89.8837 10.0336   2
  -6 -11   6 26.3995  7.2120   2
  -6 -11   6 27.7573  5.7397   4
  -5 -11   6 85.7939 10.2315   2
  -5 -11   6 81.3436  9.5145   4
   5 -11  -6 82.4709  9.1062   7
  -4 -11   6 4.93021 5.52899   2
  -4 -11   6 7.97900 6.18331   4
   4 -11  -6 6.56326 5.19945   7
  -3 -11   6 65.0869  9.6041   4
   3 -11  -6 70.2758  9.5568   7
  -3 -11   6 62.0476  8.2248   2
   2 -11  -6 4.99699 6.05417   7
  -2 -11   6 17.3145  6.7235   4
  -1 -11   6 301.768  18.733   3
  -1 -11   6 254.532  19.376   4
   1 -11  -6 251.763  20.482   7
   0 -11   6 85.8662  9.9313   7
   0 -11   6 84.4304  9.7790   4
   0 -11  -6 94.2432 11.5279   7
   0 -11   6 77.6276  9.0493   3
   1 -11   6 306.931  22.522   3
   1 -11   6 377.999  22.236   4
   1  11   6 314.442  22.036   6
   2 -11   6 10.5525  5.4427   3
   2  11   6 13.5103  5.7227   6
   3 -11   6 1.93218 4.59663   3
  -3 -11  -6 -6.6349  5.2213   7
   3  11   6 -3.0856  6.9488   6
  -4 -11  -6 3.30177 4.63458   7
   4 -11   6 0.10064 3.82447   3
   4  11   6 0.76283 4.56514   6
  -7 -12   6 15.7259  5.5735   2
  -6 -12   6 78.6750  8.2545   4
  -6 -12   6 87.4117  9.7843   2
  -5 -12   6 422.785  26.097   4
   5 -12  -6 385.361  26.309   7
  -5 -12   6 402.087  26.043   2
  -4 -12   6 18.7036  7.2709   4
   4 -12  -6 19.5250  6.3860   7
  -4 -12   6 20.7950  6.3666   2
  -3 -12   6 22.7953  5.7141   2
   3 -12  -6 11.5816  6.4452   7
  -3 -12   6 12.4112  7.1605   4
   2 -12  -6 73.6106 11.7677   7
  -2 -12   6 66.4570  9.8353   4
  -1 -12   6 6.30090 5.85293   4
   1 -12  -6 7.99819 6.67334   7
   0 -12   6 1.83809 5.27021   4
   0 -12   6 18.2629  5.7186   7
   0 -12  -6 3.71716 6.71286   7
   1 -12   6 30.2259  6.0930   3
   1 -12   6 42.6319  6.5953   4
  -1 -12  -6 18.2109  7.2139   7
  -2 -12  -6 403.870  28.537   7
   2 -12   6 440.988  26.578   3
   2  12   6 437.226  27.267   6
  -3 -12  -6 -1.6178  5.4450   2
   3 -12   6 0.75632 4.03885   3
  -3 -12  -6 8.70025 5.75740   7
   3  12   6 14.0923  4.9023   6
   4 -12   6 -4.1353  3.4806   3
  -4 -12  -6 -1.1276  4.3970   2
   4  12   6 4.87189 4.17274   6
  -7 -13   6 9.33514 4.53535   2
  -6 -13   6 -0.4430  4.7506   2
  -5 -13   6 38.9280  8.5988   2
   5 -13  -6 29.5732  6.1275   7
  -5 -13   6 38.0198  7.0330   4
  -4 -13   6 450.717  28.894   4
   4 -13  -6 461.454  29.666   7
  -4 -13   6 443.039  27.848   2
  -3 -13   6 68.1045  9.7638   4
   3 -13  -6 66.0766  9.6148   7
   2 -13  -6 28.8309  7.6988   7
  -2 -13   6 10.7008  6.7600   4
  -1 -13   6 53.4425  8.6096   4
   1 -13  -6 66.3985  9.8657   7
   0 -13   6 22.5503  6.2786   4
   0 -13  -6 17.9175  7.5750   7
  -1 -13  -6 35.8456  8.0686   7
  -2 -13  -6 12.2660  5.7438   2
  -2 -13  -6 14.7570  6.0907   7
   3  13   6 75.0496  7.6347   6
  -6 -14   6 68.5546  7.3705   2
  -5 -14   6 43.1227  6.9437   4
  -5 -14   6 44.3990  6.4854   2
   5 -14  -6 46.4836  6.5141   7
   4 -14  -6 19.3020  7.3410   7
  -4 -14   6 8.52710 6.44674   4
   3 -14  -6 26.9569  7.3689   7
  -3 -14   6 35.6388  7.6181   4
  -2 -14   6 657.346  39.993   4
   2 -14  -6 686.620  42.003   7
  -1 -14   6 9.40489 5.68433   4
   1 -14  -6 14.3957  6.8215   7
   0 -14  -6 51.6716  9.0295   7
   0 -14   6 62.5745  8.0197   4
  -1 -14  -6 22.3046  6.9147   7
  -2 -14  -6 1.12012 5.10982   7
  -2 -14  -6 0.00000 4.52247   2
  -3 -14  -6 4.50255 4.11503   7
  -3 -14  -6 6.38764 4.33743   2
  -5 -15   6 29.9600  5.4062   4
   5 -15  -6 21.5450  4.6143   7
   4 -15  -6 -1.9984  4.4217   7
  -4 -15   6 -1.2720  5.1409   4
  -3 -15   6 6.74021 5.69548   4
   3 -15  -6 1.99157 5.20616   7
   2 -15  -6 75.7057  9.5593   7
  -2 -15   6 74.8220  9.1903   4
  -1 -15   6 -0.1379  4.9829   4
   1 -15  -6 4.14548 5.65422   7
   0 -15   6 49.2566  6.9613   4
   0 -15  -6 62.2155  8.6380   7
   0 -15  -6 40.6151  6.1476   2
  -1 -15  -6 63.4566  8.5183   7
  -2 -15  -6 19.3158  5.2101   7
  -4 -16   6 7.63524 4.52985   4
   4 -16  -6 1.55261 3.87336   7
  -3 -16   6 23.0358  5.9915   4
   3 -16  -6 15.2921  5.5676   7
   2 -16  -6 32.6674  6.7977   7
  -2 -16   6 31.2826  6.1892   4
   1 -16  -6 -3.5026  4.9712   7
  -1 -16   6 -6.6537  4.4102   4
   0 -16   6 17.8295  4.6362   4
   0 -16  -6 15.6495  5.7241   7
  -1 -16  -6 0.05359 3.39591   2
  -1 -16  -6 8.94166 4.58388   7
  -1 -16  -6 15.9629  4.4573   4
 -10   0   7 2.84231 3.39514   5
  -9   0   7 4.83977 5.17788   5
  -8   0   7 -0.7494  5.2419   5
  -7   0   7 107.476  10.031   2
  -7   0   7 117.730  11.960   5
  -6   0   7 0.85140 7.17348   5
  -6   0   7 -4.8421  4.0482   2
  -5   0   7 120.996  11.261   5
  -5   0   7 137.401  10.898   2
  -4   0   7 -5.1081  3.8265   6
  -4   0   7 3.09226 4.11807   2
  -4   0   7 -1.7870  3.9298   5
  -4   0   7 4.96190 4.25451   3
  -3   0   7 2840.47  180.27   5
  -3   0   7 2727.42  157.38   6
  -3   0   7 2742.12  158.95   2
  -3   0   7 3040.78  163.40   3
  -2   0   7 5.29351 5.12682   3
  -2   0   7 2.32035 4.05628   6
  -2   0   7 -1.1972  3.8574   2
  -1   0   7 192.714  14.003   2
  -1   0   7 202.445  14.094   4
  -1   0   7 196.335  14.782   6
  -1   0   7 228.518  14.362   3
   0   0   7 10.9656  3.9871   3
   0   0   7 4.50585 4.45011   6
   0   0   7 1.36200 3.58463   2
   1   0   7 -0.0808  3.8119   3
   1   0   7 -5.5275  4.4670   6
   2   0   7 7.22829 5.06042   6
   2   0   7 -4.1591  4.1051   3
   3   0   7 38.2307  8.0971   3
   3   0   7 31.5038  6.7187   6
   4   0   7 0.43873 4.46346   6
   4   0   7 -1.9285  4.3942   3
   5   0   7 120.171  11.136   3
   5   0   7 154.834  11.955   6
  -6   0  -7 0.31489 4.98466   5
 -10  -1   7 40.0403  5.7062   5
 -10   1   7 35.5050  5.8174   5
  -9  -1   7 54.7681  8.2565   5
  -9   1   7 63.6785  8.1745   5
  -8  -1   7 -4.2408  3.5829   2
  -8  -1   7 -1.6240  5.2505   5
  -8   1   7 1.45134 7.22576   5
  -7  -1   7 47.2031  8.5148   2
  -7  -1   7 61.5948  9.2088   5
  -7   1   7 59.7597  7.0528   2
  -7   1   7 64.9152  9.0007   5
  -6  -1   7 2.31288 5.16587   5
  -6  -1   7 1.22376 4.61227   2
  -6   1   7 -0.0822  4.5167   5
  -6   1   7 8.33786 4.30051   2
  -5  -1   7 15.3835  5.5837   5
  -5  -1   7 9.79166 4.74753   2
  -5   1   7 20.7632  4.9976   2
  -5   1   7 18.3828  4.9012   4
  -5   1   7 17.5154  5.2724   5
  -4  -1   7 27.9879  5.6313   2
  -4  -1   7 22.1790  5.3742   5
  -4  -1   7 27.7182  5.4396   3
  -4  -1   7 26.5154  5.4002   6
  -4  -1   7 20.8796  4.8400   4
  -4   1   7 31.4792  5.6156   5
  -4   1   7 21.1068  4.9562   2
  -4   1   7 13.4933  4.5767   6
  -3  -1   7 195.402  13.831   5
  -3  -1   7 177.652  13.362   3
  -3  -1   7 188.353  14.086   6
  -3  -1   7 182.854  13.419   2
  -3   1   7 155.118  13.122   5
  -3   1   7 218.629  14.093   6
  -3   1   7 170.891  13.291   2
   3   1  -7 212.135  13.432   8
  -3   1   7 176.501  13.132   3
  -2  -1   7 582.204  35.272   6
  -2  -1   7 612.729  34.486   3
  -2  -1   7 589.358  35.940   2
  -2   1   7 573.821  35.093   6
  -2   1   7 634.670  34.235   2
  -2   1   7 568.961  34.573   3
  -1  -1   7 297.858  19.789   3
  -1  -1   7 325.160  19.790   2
  -1  -1   7 299.518  20.590   6
  -1   1   7 313.029  19.599   3
  -1   1   7 321.274  20.776   6
  -1   1   7 341.844  20.132   2
   0  -1   7 17.3631  5.0324   6
   0  -1   7 7.52735 3.92191   2
   0  -1   7 7.07641 4.04279   3
   0   1   7 5.92873 4.18402   2
   0   1   7 9.52341 4.73531   6
   0   1   7 -0.4400  3.3747   3
   1  -1   7 93.2245  9.7260   6
   1  -1   7 97.8121  8.9919   4
   1  -1   7 105.237   9.693   3
   1   1   7 103.587   9.041   3
   1   1   7 105.177  10.411   6
   2  -1   7 55.5841  7.7603   6
   2  -1   7 84.6052  8.9872   3
   2   1   7 65.3492  8.9970   6
   2   1   7 72.9230  7.9324   3
   3  -1   7 7.33004 4.80456   6
   3  -1   7 5.22061 5.06922   3
   3   1   7 4.08286 5.37654   6
   3   1   7 0.00000 4.24319   3
   4  -1   7 216.320  15.710   6
   4  -1   7 187.225  15.707   3
   4   1   7 218.683  15.547   3
   4   1   7 199.125  16.215   6
   5  -1   7 20.4652  5.4182   3
   5   1   7 33.4728  7.5671   6
  -6  -1  -7 13.9029  5.7931   5
  -6   1  -7 9.95282 5.32320   5
 -10  -2   7 -1.9881  3.6585   5
 -10   2   7 4.94772 3.21679   5
  -9  -2   7 6.07524 5.53682   5
  -9   2   7 -1.5903  4.2257   5
  -8  -2   7 21.9838  5.3530   2
  -8  -2   7 31.0667  7.4663   5
  -8   2   7 30.2623  6.6096   5
  -7  -2   7 82.7577  9.1836   2
  -7  -2   7 82.2418 10.5528   5
  -7   2   7 92.1027 10.1853   5
  -6  -2   7 116.451  11.648   5
  -6  -2   7 116.852  10.754   2
  -6   2   7 110.913  10.959   5
  -6   2   7 108.576   9.814   2
  -5  -2   7 0.36896 4.59016   2
  -5  -2   7 1.53467 3.86099   4
  -5  -2   7 -4.3156  4.5733   5
  -5   2   7 6.27281 4.71983   4
  -5   2   7 1.58244 3.89223   2
  -5   2   7 -1.5679  4.1641   5
  -4  -2   7 74.0926  7.8958   5
  -4  -2   7 61.2601  7.6939   6
  -4  -2   7 68.8556  7.4810   3
  -4  -2   7 49.6583  7.2013   2
  -4  -2   7 60.3316  7.0133   4
  -4   2   7 63.0285  7.3504   5
  -4   2   7 62.7218  7.1209   2
  -4   2   7 67.4165  7.2793   6
  -3  -2   7 1015.62   58.69   4
  -3  -2   7 992.777  57.007   3
  -3  -2   7 1035.48   60.75   5
  -3  -2   7 1017.79   59.09   6
  -3  -2   7 1044.63   56.11   2
  -3   2   7 1010.48   62.02   5
  -3   2   7 985.191  59.796   6
  -3   2   7 980.825  62.179   4
  -3   2   7 1009.90   57.28   2
  -3   2   7 1074.02   60.15   3
  -2  -2   7 21.0248  5.2576   6
  -2  -2   7 5.61705 4.04017   3
  -2  -2   7 2.96352 4.33283   4
  -2  -2   7 13.6684  4.5018   2
  -2   2   7 3.11972 4.13840   4
  -2   2   7 3.16240 4.12950   2
  -2   2   7 7.39009 4.08275   6
  -2   2   7 9.22973 3.55932   3
  -1  -2   7 4.64481 3.65358   2
  -1  -2   7 1.28165 4.02847   6
  -1  -2   7 5.24090 4.06126   3
  -1   2   7 7.07624 3.40468   3
  -1   2   7 8.31370 4.43883   2
  -1   2   7 6.88547 4.23916   6
   0  -2   7 124.011   9.928   4
   0  -2   7 127.134   9.620   2
   0  -2   7 108.789  10.131   3
   0  -2   7 93.0983 10.0049   6
   0   2   7 143.426  11.296   6
   0   2   7 127.431  10.260   4
   0   2   7 112.655   9.285   3
   1  -2   7 25.7445  5.7241   3
   1  -2   7 14.0151  4.9800   6
   1   2   7 19.6392  6.0932   6
   1   2   7 26.5766  4.7227   3
   2  -2   7 65.7829  9.8456   3
   2  -2   7 61.3340  7.6168   6
   2   2   7 51.8485  6.5918   3
   2   2   7 48.6844  8.1617   6
   3  -2   7 141.479  13.094   3
   3  -2   7 133.742  12.245   6
   3   2   7 168.827  14.001   6
   4  -2   7 317.146  20.171   6
   4  -2   7 307.134  20.656   3
   4   2   7 248.305  20.526   6
   5  -2   7 7.08139 4.78659   3
   5   2   7 -1.8876  4.7020   6
  -6  -2  -7 7.12574 5.20292   5
  -6   2  -7 16.9400  5.1734   5
   6   2   7 14.2346  4.2859   6
  -9  -3   7 193.932  14.721   5
  -9   3   7 154.094  12.805   5
  -8  -3   7 1.28724 5.66056   5
  -8  -3   7 8.09281 4.79667   2
  -8   3   7 -3.3885  4.5748   5
  -7  -3   7 58.7905  8.1073   2
  -7  -3   7 48.2551  8.3977   5
  -7   3   7 51.5355  7.7557   5
  -6  -3   7 84.1370  8.1772   4
  -6  -3   7 69.4779  9.3214   2
  -6  -3   7 90.2108 11.4296   5
  -6   3   7 89.8097  9.4641   5
  -6   3   7 77.4283  8.1229   2
  -5  -3   7 -0.1900  4.9403   2
  -5  -3   7 2.67792 4.72155   5
  -5  -3   7 4.47802 5.59740   4
  -5   3   7 1.73231 3.99810   5
  -5   3   7 -5.8420  3.8283   2
  -4  -3   7 24.2127  5.4824   3
  -4  -3   7 23.6436  5.5715   5
  -4  -3   7 24.1923  5.2662   4
  -4  -3   7 18.8910  5.6944   2
  -4   3   7 8.31032 4.50683   2
  -4   3   7 10.6117  4.1890   6
  -4   3   7 15.9992  5.3350   4
  -3  -3   7 22.2626  5.2214   3
  -3  -3   7 18.4503  4.9831   2
  -3  -3   7 18.0610  5.3057   4
  -3  -3   7 10.4350  4.8521   6
  -3  -3   7 11.6070  4.6017   5
  -3   3   7 5.49992 5.99240   2
  -3   3   7 25.7999  5.8816   4
  -3   3   7 11.3139  4.1685   6
  -3   3   7 17.2311  4.1140   3
  -2  -3   7 28.8690  5.8117   4
  -2  -3   7 31.1704  5.9778   6
  -2  -3   7 34.7769  5.8372   3
  -2  -3   7 42.1079  5.8034   2
  -2   3   7 39.5468  6.0868   2
  -2   3   7 38.7932  5.7630   6
  -2   3   7 38.4661  6.4059   4
  -2   3   7 38.3688  4.9760   3
  -1  -3   7 -1.8285  3.9330   6
  -1  -3   7 7.94214 3.65623   2
  -1  -3   7 1.60699 3.97005   3
  -1  -3   7 -1.9949  3.8018   4
  -1   3   7 0.51612 4.02582   2
  -1   3   7 0.33264 2.91769   3
  -1   3   7 -1.1955  3.8989   6
  -1   3   7 11.1569  4.8661   4
   0  -3   7 5.99329 4.51468   3
   0  -3   7 3.32993 4.02130   6
   0  -3   7 0.05113 3.16015   2
   0  -3   7 -0.9089  3.6839   4
   0   3   7 11.8341  5.2703   6
   1  -3   7 49.9203  7.4131   3
   1  -3   7 40.0857  6.4422   6
   1   3   7 54.2645  7.9394   6
   2  -3   7 54.5470  7.4980   6
   2  -3   7 86.2651 10.8526   3
   2   3   7 66.7347  9.5899   6
   3  -3   7 30.8685  5.8630   6
   3  -3   7 36.4391  7.4097   3
   3   3   7 31.9620  7.5955   6
   4  -3   7 20.3196  6.4437   3
   4   3   7 1.26700 5.60410   6
   5  -3   7 78.5688  8.9737   3
   5   3   7 86.1192  9.3850   6
  -6  -3  -7 10.6743  5.3565   5
   6   3   7 12.0750  3.9474   6
  -6   3  -7 5.64709 4.34631   5
  -9  -4   7 17.1642  5.9694   5
  -9  -4   7 22.8487  4.6462   2
  -8  -4   7 15.6703  5.5991   2
  -8  -4   7 20.4038  8.8878   5
  -8   4   7 23.7560  5.5309   5
  -7  -4   7 -2.1744  5.4932   5
  -7  -4   7 6.26096 5.39046   2
  -7   4   7 -6.9115  4.2620   5
  -6  -4   7 11.0679  5.8486   5
  -6  -4   7 6.82446 4.24829   4
  -6  -4   7 13.6103  6.2561   2
  -6   4   7 16.9239  6.5909   5
  -5  -4   7 23.3196  6.0685   5
  -5  -4   7 14.7821  4.9466   4
  -5  -4   7 30.6106  6.7089   2
  -5   4   7 9.97022 4.57768   5
  -5   4   7 23.3403  6.3734   2
  -4  -4   7 43.1286  6.8893   2
  -4  -4   7 57.4084  7.2204   5
  -4  -4   7 34.7795  6.2390   3
  -4  -4   7 40.5433  6.4684   4
  -4   4   7 38.0401  5.9274   2
  -4   4   7 36.7619  5.8898   5
  -3  -4   7 44.8337  6.3380   5
  -3  -4   7 43.1168  6.2951   2
  -3  -4   7 49.2101  6.7890   4
  -3  -4   7 34.1178  6.5327   6
  -3   4   7 40.0839  6.1544   2
  -3   4   7 45.0852  5.7976   6
  -2  -4   7 22.1680  5.2822   3
  -2  -4   7 15.9822  4.6894   2
  -2  -4   7 21.1159  5.2981   4
  -2  -4   7 17.3400  5.2127   6
  -2   4   7 11.0395  4.2329   6
  -2   4   7 17.4098  5.1795   2
  -1  -4   7 31.0718  5.7469   4
  -1  -4   7 33.6129  5.9848   3
  -1  -4   7 17.9403  5.1463   6
  -1  -4   7 35.0128  5.2921   2
  -1   4   7 31.7317  6.9890   6
   0  -4   7 72.8540  7.8161   4
   0  -4   7 91.6167  8.4800   6
   0  -4   7 58.7428  7.9339   3
   0   4   7 78.3063  8.8708   6
   1  -4   7 45.9525  6.6764   6
   1  -4   7 61.3018  8.2292   3
   1   4   7 64.2971  8.7599   6
   2  -4   7 29.9716  9.0024   3
   2  -4   7 30.2895  5.6375   6
   2   4   7 44.4357  7.9329   6
   3  -4   7 65.7877  9.2566   3
   3   4   7 68.7316  9.8847   6
   4  -4   7 493.840  31.244   3
   4   4   7 499.503  32.287   6
   5  -4   7 28.7121  6.2733   3
   5   4   7 20.9355  6.1776   6
  -9  -5   7 7.62979 3.94285   2
  -9  -5   7 4.83826 4.79905   5
  -8  -5   7 137.166  12.257   2
  -8  -5   7 153.545  13.466   5
  -7  -5   7 48.4893  8.1866   2
  -7  -5   7 45.7237  8.1215   5
  -6  -5   7 9.22003 4.42834   4
  -6  -5   7 4.38603 5.37767   5
  -6  -5   7 -1.5203  5.8276   2
  -6   5   7 9.24926 4.43737   5
  -5  -5   7 37.4485  7.5926   4
  -5  -5   7 39.8909  7.4352   2
  -5  -5   7 37.7061  6.9171   5
  -5   5   7 25.7141  5.4521   2
  -5   5   7 34.1311  5.6542   5
  -4  -5   7 8.51630 5.15366   2
  -4  -5   7 6.18303 4.71784   3
  -4  -5   7 14.9352  5.0584   5
  -4  -5   7 11.4662  5.1388   4
  -4   5   7 16.9161  4.4102   5
  -3  -5   7 47.7609  6.8837   2
  -3  -5   7 52.9224  6.7251   5
  -3  -5   7 59.7795  7.5469   4
  -3  -5   7 44.6374  6.6781   3
  -3   5   7 39.9306  6.4108   2
  -2  -5   7 199.831  16.268   6
  -2  -5   7 236.443  16.397   4
  -2  -5   7 209.766  15.860   3
  -2  -5   7 251.584  15.898   2
  -2   5   7 256.647  16.165   6
  -1  -5   7 50.4601  5.8829   2
  -1  -5   7 43.3428  6.6679   4
  -1  -5   7 43.1550  6.7735   3
  -1  -5   7 36.2825  6.4081   6
  -1   5   7 38.7334  6.0666   6
   0  -5   7 2.22730 4.08714   4
   0  -5   7 -1.7954  3.8122   6
   0  -5   7 -2.7518  4.6869   3
   0   5   7 -0.8007  4.5888   6
   1  -5   7 99.2422  9.3211   6
   1  -5   7 90.3875 10.1788   3
   1   5   7 99.8739 10.8203   6
   2  -5   7 207.827  16.631   3
   2   5   7 215.952  17.314   6
   3   5   7 89.3423 11.0663   6
   4   5   7 144.558  13.682   6
   5  -5   7 61.8502  8.0853   3
   5   5   7 78.2301  8.9278   6
   9  -6  -7 96.2422  8.8530   3
  -9  -6   7 91.8199  9.2271   5
  -8  -6   7 20.0766  6.3239   5
  -7  -6   7 28.7588  6.8997   5
  -7  -6   7 27.3710  7.1466   2
  -6  -6   7 5.14556 6.51079   2
  -6  -6   7 8.51648 4.59247   4
  -6  -6   7 4.74552 5.22487   5
  -5  -6   7 316.671  21.791   5
  -5  -6   7 316.050  21.028   4
  -5  -6   7 326.023  22.039   2
  -4  -6   7 59.7282  7.7095   3
  -4  -6   7 56.2095  8.0499   2
  -4  -6   7 55.8337  7.8903   4
  -4  -6   7 59.9379  7.7845   5
  -4   6   7 71.2184  7.7378   2
  -3  -6   7 40.1574  7.1196   4
  -3  -6   7 36.9019  6.0404   5
  -3  -6   7 46.9457  6.7932   2
  -2  -6   7 157.756  11.697   2
  -2  -6   7 148.283  12.393   4
  -2  -6   7 143.064  12.024   3
  -2  -6   7 129.727  12.001   6
  -2   6   7 159.197  11.575   6
  -1  -6   7 239.863  17.001   6
  -1  -6   7 235.084  15.723   2
  -1  -6   7 234.337  16.851   3
  -1  -6   7 236.094  16.864   4
  -1   6   7 242.169  16.735   6
   0  -6   7 -2.5107  4.2146   4
   0  -6   7 -2.2652  5.0308   3
   0  -6   7 -1.4461  4.0144   6
   0   6   7 5.38635 6.65311   6
   1  -6   7 24.9767  5.2903   6
   1  -6   7 15.8414  6.5006   3
   1   6   7 24.3454  6.9966   6
   2  -6   7 17.9123  6.5954   3
   2   6   7 6.72019 6.29177   6
   3  -6   7 54.1561  8.7163   3
   3   6   7 64.4640  9.5809   6
   4  -6   7 -3.5520  5.2718   3
   4   6   7 2.03371 5.68407   6
  -5  -6  -7 0.60158 4.99458   5
   5  -6   7 3.59088 4.74757   3
   5   6   7 10.8463  5.3353   6
  -9  -7   7 19.9107  4.8859   5
  -9  -7   7 16.4975  4.3052   2
  -8  -7   7 251.617  18.137   5
  -7  -7   7 25.4619  6.9788   2
  -7  -7   7 21.0772  6.3110   5
  -6  -7   7 8.07354 4.57255   4
  -6  -7   7 -1.9515  4.7771   5
  -6  -7   7 1.73069 6.07540   2
  -5  -7   7 23.0978  7.2013   2
  -5  -7   7 21.9698  5.8467   5
  -5  -7   7 20.2351  6.2230   4
  -4  -7   7 349.997  23.854   2
  -4  -7   7 380.433  23.888   5
  -4  -7   7 350.301  23.808   4
  -4  -7   7 384.190  23.627   3
   3  -7  -7 1.34586 4.21270   7
  -3  -7   7 -5.7894  4.3360   2
  -3  -7   7 3.53765 5.58879   4
  -3  -7   7 6.49548 4.73924   3
  -2  -7   7 0.05275 5.17645   2
  -2  -7   7 -4.4235  4.4738   6
  -2  -7   7 -3.2069  4.3710   3
  -2  -7   7 -0.9980  5.1120   4
  -1  -7   7 17.7583  5.0037   6
  -1  -7   7 8.29175 5.49536   4
  -1  -7   7 11.9818  5.3975   3
  -1   7   7 9.90332 4.38289   6
   0  -7   7 158.445  13.117   6
   0  -7   7 172.276  14.125   3
   0  -7   7 165.900  13.459   4
   0   7   7 192.791  15.069   6
   1  -7   7 147.167  14.259   3
   1   7   7 146.442  13.546   6
   2  -7   7 118.154  12.176   3
   2   7   7 119.193  12.514   6
   3  -7   7 0.86107 5.54158   3
   3   7   7 14.2261  6.7594   6
   4  -7   7 23.1864  6.3862   3
   4   7   7 15.9445  6.3273   6
   5  -7   7 2.90726 4.24430   3
   5   7   7 -3.6599  4.7607   6
  -9  -8   7 5.14022 3.30117   5
  -8  -8   7 1.52657 4.09030   5
  -7  -8   7 15.7470  6.4903   2
  -7  -8   7 -0.7049  4.2544   5
  -6  -8   7 97.3815 10.2666   5
  -6  -8   7 117.202  11.089   4
  -6  -8   7 112.622  11.647   2
  -5  -8   7 252.651  17.219   5
  -5  -8   7 223.168  17.033   4
  -5  -8   7 226.706  17.778   2
   4  -8  -7 15.6863  5.0747   7
  -4  -8   7 17.6657  4.9326   5
  -4  -8   7 15.6245  5.4953   3
  -4  -8   7 21.0353  6.7683   4
  -4  -8   7 15.3321  6.1172   2
  -3  -8   7 7.69919 6.76738   2
   3  -8  -7 18.6673  5.6156   7
  -3  -8   7 7.82288 6.43002   4
  -3  -8   7 9.52364 4.94006   3
  -2  -8   7 14.3806  6.2283   4
  -2  -8   7 4.12998 6.69063   3
  -2  -8   7 20.3629  6.1387   2
  -1  -8   7 187.397  14.603   3
  -1  -8   7 180.581  14.808   4
  -1   8   7 193.035  14.044   6
   0  -8   7 30.0699  6.5929   4
   0   8   7 41.3149  6.8418   6
   1  -8   7 15.0751  6.3410   3
   1   8   7 3.62212 5.47718   6
   2  -8   7 164.053  14.349   3
   2   8   7 164.841  14.722   6
   3  -8   7 267.843  19.641   3
   3   8   7 276.058  20.415   6
   4  -8   7 7.32968 5.41765   3
  -4  -8  -7 4.21503 5.33892   2
   4   8   7 8.95960 5.70859   6
   5   8   7 0.43530 3.93353   6
  -8  -9   7 109.877   9.468   5
  -8  -9   7 136.859  11.245   2
  -7  -9   7 87.2505  8.3456   5
  -7  -9   7 72.0381  9.6891   2
  -6  -9   7 0.19146 3.71984   5
  -6  -9   7 7.04815 4.93657   4
  -6  -9   7 -0.8094  5.6369   2
  -5  -9   7 -1.0497  3.8374   5
  -5  -9   7 6.28962 5.83570   2
  -5  -9   7 13.6082  8.1772   4
  -4  -9   7 116.607  12.465   4
   4  -9  -7 141.081  12.425   7
  -4  -9   7 141.133  12.519   2
  -3  -9   7 6.29914 6.54268   4
   3  -9  -7 11.3063  5.6848   7
  -3  -9   7 0.38664 4.61028   2
  -3  -9   7 13.4242  5.2969   3
  -2  -9   7 309.422  21.290   4
   2  -9  -7 300.881  22.016   7
  -2  -9   7 294.739  20.207   3
  -1  -9   7 13.7472  5.7880   3
  -1  -9   7 16.5079  6.3763   4
   0  -9   7 0.90721 4.82641   3
   0  -9   7 -4.3857  6.9186   4
   0   9   7 -3.0315  4.3413   6
   1  -9   7 188.053  15.501   3
   1   9   7 197.781  15.708   6
   2  -9   7 -0.0274  5.3957   3
   2   9   7 8.27895 5.91700   6
   3   9   7 261.992  19.553   6
  -4  -9  -7 0.95123 4.60837   2
   4   9   7 -2.1779  4.9543   6
  -7 -10   7 128.701  12.101   2
  -6 -10   7 4.96831 5.93827   2
  -6 -10   7 3.07206 4.51124   4
  -5 -10   7 12.4895  6.5574   2
  -5 -10   7 44.8095  7.7536   4
  -4 -10   7 32.5139  6.9176   2
   4 -10  -7 27.5489  7.6185   7
  -4 -10   7 11.0200  6.7212   4
   3 -10  -7 17.0752  6.3572   7
  -3 -10   7 14.4012  6.9642   4
  -3 -10   7 6.21576 4.68275   2
  -2 -10   7 67.4159  8.3007   3
   2 -10  -7 60.9552  9.3610   7
  -2 -10   7 70.7695  9.4701   4
   1 -10  -7 153.752  14.970   7
  -1 -10   7 158.067  13.461   3
  -1 -10   7 181.725  14.475   4
   0 -10   7 -1.5839  4.9734   3
   0 -10   7 0.25757 5.09364   4
   1 -10   7 11.5554  7.7004   3
   1  10   7 18.3514  7.4404   6
   2 -10   7 118.325  10.958   3
   2  10   7 89.5233 10.5806   6
   3 -10   7 95.3538 10.1138   3
   3  10   7 117.064  11.112   6
  -4 -10  -7 104.528   9.185   7
  -4 -10  -7 88.0597  8.6269   2
   4 -10   7 67.9463  7.7661   3
   4  10   7 75.1938  8.6186   6
  -7 -11   7 41.3678  7.1381   2
  -6 -11   7 61.9297  7.5496   4
  -6 -11   7 63.7340  8.7601   2
  -5 -11   7 27.0433  7.3098   4
  -5 -11   7 50.2526  7.9622   2
  -4 -11   7 7.93108 5.37224   2
   4 -11  -7 0.62038 4.50846   7
  -4 -11   7 -0.3203  6.0535   4
  -3 -11   7 143.904  13.688   4
   3 -11  -7 143.374  13.687   7
  -3 -11   7 149.286  12.089   2
   2 -11  -7 68.6203  9.9697   7
  -2 -11   7 65.4073  9.6036   4
  -2 -11   7 79.2090  8.4354   3
  -1 -11   7 12.1636  6.4357   4
   1 -11  -7 -3.2723  6.1997   7
  -1 -11   7 4.18235 4.72595   3
   0 -11   7 347.704  21.616   3
   0 -11   7 295.354  21.206   4
   0 -11  -7 300.314  23.187   7
   1 -11   7 5.41020 5.19608   3
   1  11   7 7.93632 4.68424   6
   2 -11   7 102.596   9.805   3
   2  11   7 71.9611  8.9487   6
  -3 -11  -7 40.4013  7.1788   2
  -3 -11  -7 34.8849  7.1363   7
   3  11   7 20.2441  5.7697   6
   4  11   7 9.99656 4.08017   6
  -7 -12   7 137.967  12.149   2
  -6 -12   7 38.7829  6.8212   2
  -6 -12   7 37.8174  5.9260   4
  -5 -12   7 9.93792 5.61200   2
  -5 -12   7 23.0899  8.5843   4
   4 -12  -7 5.68331 4.86932   7
  -4 -12   7 7.85628 6.61008   4
  -3 -12   7 -4.5357  6.1191   4
   3 -12  -7 2.00026 5.41781   7
  -2 -12   7 168.494  15.052   4
   2 -12  -7 184.383  16.135   7
   1 -12  -7 16.8197  7.2626   7
  -1 -12   7 15.6716  6.3338   4
   0 -12  -7 182.821  15.924   7
   0 -12   7 179.797  14.155   4
   0 -12   7 159.184  13.181   3
   1 -12   7 329.843  21.699   3
  -1 -12  -7 340.742  24.135   7
   2 -12   7 -0.7237  3.9958   3
  -2 -12  -7 -1.6483  5.5199   7
   2  12   7 2.80622 3.79188   6
  -3 -12  -7 36.8970  6.4271   7
  -3 -12  -7 38.0034  6.5198   2
   3 -12   7 16.8019  4.5183   3
   3  12   7 21.8063  4.7909   6
  -6 -13   7 12.0887  4.3591   4
  -5 -13   7 54.4270  7.9540   4
  -4 -13   7 18.2168  5.1340   2
   4 -13  -7 16.1329  5.7160   7
   3 -13  -7 127.900  13.285   7
  -3 -13   7 177.632  14.243   4
   2 -13  -7 65.6771  9.7167   7
  -2 -13   7 51.7285  8.7087   4
  -1 -13   7 26.2284  6.7559   4
   1 -13  -7 22.6511  7.4483   7
   0 -13   7 71.3963  8.4390   4
   0 -13  -7 73.2651 10.1923   7
  -1 -13  -7 88.1416 10.5391   7
  -2 -13  -7 9.40122 5.66069   7
  -2 -13  -7 10.2596  5.3728   2
  -5 -14   7 60.9392  6.6470   2
  -5 -14   7 80.6187  8.3865   4
   4 -14  -7 2.65112 4.46060   7
  -4 -14   7 0.29046 5.54768   4
   3 -14  -7 211.675  16.196   7
  -3 -14   7 196.799  15.954   4
   2 -14  -7 28.8651  7.4242   7
  -2 -14   7 32.2747  7.0073   4
  -1 -14   7 19.4865  6.2132   4
   1 -14  -7 11.2891  6.4266   7
   0 -14  -7 228.643  17.552   7
   0 -14   7 212.557  15.417   4
  -1 -14  -7 7.06073 4.80919   2
  -1 -14  -7 -5.7565  5.2514   7
  -2 -14  -7 0.98085 4.34760   7
  -4 -15   7 94.3219 10.4449   4
   4 -15  -7 87.0536  8.6136   7
   3 -15  -7 7.79880 4.87151   7
  -3 -15   7 2.41517 5.17524   4
  -2 -15   7 -2.5264  4.7409   4
   2 -15  -7 -4.4882  4.9696   7
  -1 -15   7 -6.2035  6.2807   4
   1 -15  -7 6.99392 5.58137   7
   0 -15   7 10.1811  3.9039   4
   0 -15  -7 13.4721  5.6832   7
   0 -15  -7 14.0591  4.0077   2
  -1 -15  -7 25.4843  5.4886   7
   3 -16  -7 7.30808 4.26510   7
   2 -16  -7 0.76009 4.15571   7
  -2 -16   7 0.46598 3.81040   4
   1 -16  -7 8.98188 4.68578   7
  -9   0   8 4.36543 4.98098   5
  -8   0   8 35.1933  5.7563   2
  -8   0   8 53.6621  8.1925   5
  -7   0   8 2.95020 5.69014   5
  -7   0   8 3.59831 4.52540   2
  -6   0   8 110.111  11.638   2
  -6   0   8 117.132  11.575   5
  -5   0   8 -2.6440  4.6718   2
  -5   0   8 10.5249  5.2851   5
  -4   0   8 52.4289  7.3386   6
  -4   0   8 60.6902  7.7000   2
  -4   0   8 58.9436  7.6406   5
  -4   0   8 59.3057  7.4218   3
  -3   0   8 0.00000 4.05630   3
  -3   0   8 2.82051 4.50521   6
  -3   0   8 2.25111 6.41792   2
  -3   0   8 3.50056 4.64420   4
  -2   0   8 3.76605 4.11091   3
  -1   0   8 -4.0945  4.1695   2
  -1   0   8 0.46717 3.67243   3
  -1   0   8 3.24105 4.62851   6
   0   0   8 119.777  11.792   6
   0   0   8 130.130  11.028   3
   1   0   8 -0.5532  4.2041   3
   1   0   8 3.46888 5.34143   6
   2   0   8 6.59002 5.42115   6
   2   0   8 4.26175 4.51947   3
   3   0   8 0.08521 4.50268   3
   3   0   8 -6.6318  4.9586   6
   4   0   8 99.4447 10.2245   6
   4   0   8 104.077   9.741   3
  -9  -1   8 18.6726  7.3212   5
  -9   1   8 9.31514 5.09009   5
  -8  -1   8 57.4464  8.7446   5
  -8  -1   8 57.2644  7.0069   2
  -8   1   8 56.8385  8.4267   5
  -7  -1   8 252.236  18.258   5
  -7  -1   8 218.233  16.118   2
  -7   1   8 202.492  17.016   5
  -7   1   8 225.296  15.728   2
  -6  -1   8 5.94783 5.23405   2
  -6  -1   8 15.0328  8.2304   5
  -6   1   8 4.35232 5.54437   5
  -6   1   8 -0.7930  4.5030   2
  -5  -1   8 1.73128 4.99695   2
  -5  -1   8 -0.0802  4.8355   5
  -5   1   8 2.51748 4.82731   5
  -5   1   8 -4.5932  4.4058   2
  -4  -1   8 66.3797  7.9603   3
  -4  -1   8 53.7858  8.0976   5
  -4  -1   8 73.5641  9.7307   2
  -4  -1   8 81.7977  8.6103   6
  -4   1   8 83.4318  8.6512   5
  -4   1   8 63.6194  7.8664   6
  -4   1   8 70.9389  8.1984   2
  -3  -1   8 659.214  38.624   6
  -3  -1   8 632.206  37.070   2
  -3  -1   8 629.344  37.091   3
  -3   1   8 628.145  38.226   6
  -3   1   8 596.937  36.672   3
  -3   1   8 686.111  37.282   2
  -2  -1   8 29.5307  7.0952   3
  -2  -1   8 56.3210  7.1253   6
  -2  -1   8 39.4996  6.4752   2
  -2   1   8 47.2107  6.9225   6
  -2   1   8 49.5917  6.2618   3
  -2   1   8 48.0833  6.8110   2
  -1  -1   8 9.28973 4.60046   3
  -1  -1   8 16.5182  4.8947   2
  -1  -1   8 5.23132 5.06392   6
  -1   1   8 14.5335  5.5449   6
  -1   1   8 7.37714 4.05450   3
  -1   1   8 17.9411  5.5286   2
   0  -1   8 97.5801  9.7674   3
   0  -1   8 103.897  10.493   6
   0   1   8 88.3578  9.0389   3
   0   1   8 118.369  11.147   6
   1  -1   8 33.8509  6.8217   3
   1  -1   8 39.4549  7.4050   6
   1   1   8 44.9085  6.5958   3
   1   1   8 34.2494  7.5372   6
   2  -1   8 12.7297  7.6155   3
   2  -1   8 -5.3120  5.0418   6
   2   1   8 -1.1933  3.9268   3
   2   1   8 2.22035 5.71106   6
   3  -1   8 13.9991  5.5704   6
   3  -1   8 4.51596 5.07742   3
   3   1   8 9.83243 4.84471   3
   3   1   8 8.55153 5.47617   6
   4  -1   8 122.364  10.978   6
   4  -1   8 128.897  11.319   3
   4   1   8 130.221  11.936   6
   5   1   8 1.19870 3.53443   6
  -9  -2   8 -0.8751  6.9603   5
  -9   2   8 2.44731 4.31396   5
  -8  -2   8 172.287  12.920   2
  -8  -2   8 160.588  14.550   5
  -8   2   8 167.122  14.106   5
  -7  -2   8 29.2836  7.4146   5
  -7  -2   8 34.2135  6.8833   2
  -7   2   8 14.2416  6.2078   5
  -7   2   8 27.1275  5.3277   2
  -6  -2   8 202.002  15.591   4
  -6  -2   8 178.462  14.944   2
  -6  -2   8 193.813  16.964   5
  -6   2   8 179.979  15.348   5
  -6   2   8 216.599  14.703   2
  -5  -2   8 14.2000  5.8816   5
  -5  -2   8 12.6803  5.6157   2
  -5   2   8 8.57553 4.76033   2
  -5   2   8 15.1115  5.4113   5
  -5   2   8 7.90895 5.66266   4
  -4  -2   8 6.30993 4.77446   4
  -4  -2   8 -1.4502  4.5132   6
  -4  -2   8 4.50312 4.94249   2
  -4   2   8 9.16024 4.73345   5
  -4   2   8 10.8298  5.0422   2
  -3  -2   8 498.788  31.039   2
  -3  -2   8 469.359  31.141   3
  -3  -2   8 547.344  32.497   6
  -3   2   8 552.806  33.488   3
  -3   2   8 540.451  32.044   6
  -3   2   8 522.243  31.493   2
  -2  -2   8 57.2272  7.3275   3
  -2  -2   8 52.6912  7.6558   6
  -2  -2   8 63.9237  7.5227   2
  -2   2   8 68.2452  7.8138   2
  -2   2   8 52.7748  6.4366   3
  -2   2   8 67.6041  7.7734   6
  -1  -2   8 -2.8655  3.8923   2
  -1  -2   8 -0.9615  4.2340   3
  -1  -2   8 3.07844 4.68390   6
  -1   2   8 -3.7415  6.4999   6
  -1   2   8 0.54265 5.03552   4
  -1   2   8 -0.1258  3.1319   3
  -1   2   8 6.66065 4.78703   2
   0  -2   8 -1.5518  3.7986   2
   0  -2   8 5.84638 5.03336   6
   0  -2   8 -2.6323  4.6830   3
   0   2   8 0.02561 4.63077   3
   0   2   8 -0.6350  5.0737   6
   1  -2   8 176.019  14.065   3
   1  -2   8 143.242  13.226   6
   1   2   8 156.935  12.507   3
   1   2   8 176.133  14.688   6
   2  -2   8 9.22463 5.63586   3
   2  -2   8 3.44959 4.84160   6
   2   2   8 6.27056 6.12335   6
   3  -2   8 71.3980  8.7185   6
   3  -2   8 89.0621  9.9449   3
   3   2   8 80.3865  9.9062   6
   4   2   8 11.1176  5.6237   6
   5  -2   8 4.74585 3.57924   3
   5   2   8 2.31503 3.95203   6
  -9  -3   8 95.8631  8.5864   2
  -9  -3   8 117.816  10.872   5
  -9   3   8 114.335   9.446   5
  -8  -3   8 9.35604 5.97472   5
  -8  -3   8 2.71873 4.79502   2
  -8   3   8 5.66547 4.68702   5
  -7  -3   8 19.3426  7.8037   2
  -7  -3   8 29.4771  7.0439   5
  -7   3   8 29.0613  6.4569   5
  -6  -3   8 25.6193  5.7485   4
  -6  -3   8 26.9058  7.0856   5
  -6  -3   8 26.8167  6.9287   2
  -6   3   8 26.6866  6.2850   5
  -6   3   8 32.1716  5.7045   2
  -5  -3   8 31.4731  6.9206   2
  -5  -3   8 22.8745  6.4123   5
  -5  -3   8 9.68161 5.22031   4
  -5   3   8 27.9628  6.0077   5
  -5   3   8 19.5268  5.3428   2
  -4  -3   8 5.49414 4.97589   2
  -4  -3   8 1.84020 4.83441   5
  -4  -3   8 0.27692 4.36318   3
  -4  -3   8 13.5173  5.4185   6
  -4  -3   8 3.62486 4.78212   4
  -4   3   8 10.0486  4.9140   2
  -4   3   8 6.41775 4.39798   6
  -3  -3   8 2.95485 4.56118   2
  -3  -3   8 1.31071 4.79258   6
  -3  -3   8 -5.1931  4.2281   3
  -3  -3   8 2.59450 4.92409   4
  -3   3   8 2.44605 4.68744   2
  -3   3   8 5.39654 3.56815   3
  -3   3   8 -2.6343  3.6617   6
  -3   3   8 5.47512 5.68399   4
  -2  -3   8 -0.6823  4.6816   6
  -2  -3   8 3.81541 4.55329   4
  -2  -3   8 1.67882 4.19501   2
  -2  -3   8 5.17069 4.60784   3
  -2   3   8 0.15186 4.17372   6
  -2   3   8 5.61126 5.35131   4
  -2   3   8 4.54347 5.10127   2
  -2   3   8 0.42338 2.97115   3
  -1  -3   8 -0.2696  4.4621   3
  -1  -3   8 9.04347 5.16303   6
  -1  -3   8 7.49815 5.68847   2
  -1   3   8 5.99977 5.49928   4
  -1   3   8 11.0738  5.3983   6
   0  -3   8 16.8546  4.6445   2
   0  -3   8 19.3008  5.6113   6
   0  -3   8 18.1255  6.0246   3
   0   3   8 16.1569  6.0546   6
   1  -3   8 7.03193 5.59106   3
   1  -3   8 1.81305 4.50062   6
   1   3   8 2.54227 5.74070   6
   2  -3   8 93.7527  9.3683   6
   2  -3   8 77.4127  9.9370   3
   2   3   8 80.0393 10.4588   6
   3  -3   8 79.5254  8.3581   6
   3  -3   8 83.7309  9.9487   3
   3   3   8 68.9670  9.7520   6
   4  -3   8 3.52558 4.96081   3
   4   3   8 6.45200 5.50067   6
   5  -3   8 2.10300 3.72659   3
   5   3   8 3.93112 3.94060   6
  -9  -4   8 97.0445  9.8161   5
  -9  -4   8 98.1907  9.0926   2
  -8  -4   8 28.4544  6.2929   2
  -8  -4   8 26.5563  6.7915   5
  -7  -4   8 83.5268 10.3113   5
  -7  -4   8 89.6418 10.0783   2
  -7   4   8 86.3635  9.0474   5
  -6  -4   8 6.89768 6.08827   5
  -6  -4   8 9.25010 6.22372   2
  -6  -4   8 1.13500 4.36258   4
  -6   4   8 -1.3505  3.9515   2
  -6   4   8 2.57174 4.46975   5
  -5  -4   8 100.228  10.816   2
  -5  -4   8 94.1594  9.9721   4
  -5  -4   8 110.461  11.150   5
  -5   4   8 129.815  10.757   5
  -5   4   8 109.555   9.989   2
  -4  -4   8 59.1458  8.0378   5
  -4  -4   8 57.3044  7.9576   4
  -4  -4   8 53.3138  9.1502   2
  -4  -4   8 39.9238  7.2123   3
  -4   4   8 62.3946  7.6400   2
  -4   4   8 72.1736  7.7365   6
  -3  -4   8 2.06800 4.51671   2
  -3  -4   8 -0.7801  4.4860   3
  -3  -4   8 -0.4469  5.0230   4
  -3  -4   8 8.37815 5.21102   6
  -3   4   8 5.34025 5.64464   6
  -3   4   8 3.87468 4.90671   2
  -2  -4   8 20.9071  5.3373   2
  -2  -4   8 20.8565  5.8945   3
  -2  -4   8 27.5341  6.2150   4
  -2  -4   8 16.3978  5.6511   6
  -2   4   8 25.5921  6.3168   2
  -2   4   8 25.4872  5.6307   6
  -1  -4   8 33.3523  6.2729   4
  -1  -4   8 25.7904  5.1275   2
  -1  -4   8 31.2740  6.3716   6
  -1  -4   8 24.8903  6.1007   3
  -1   4   8 32.5410  6.4927   6
   0  -4   8 -1.0574  4.1501   6
   0  -4   8 2.74808 5.08516   3
   0  -4   8 0.08075 4.16134   4
   0   4   8 -3.3137  5.2237   6
   1  -4   8 186.069  14.723   3
   1  -4   8 155.290  13.153   6
   1   4   8 154.612  14.464   6
   2  -4   8 3.56173 4.14385   6
   2  -4   8 6.88241 6.05852   3
   2   4   8 12.5641  6.3612   6
   3  -4   8 -4.9328  5.3741   3
   3   4   8 10.1259  6.0776   6
   4   4   8 258.004  18.989   6
  -5  -4  -8 8.30623 5.11694   5
   5   4   8 0.46534 3.88755   6
  -9  -5   8 36.2865  6.3538   5
  -9  -5   8 33.7208  5.1987   2
  -8  -5   8 21.2125  6.3944   5
  -8  -5   8 7.84184 5.27688   2
  -7  -5   8 28.1288  7.0984   5
  -7  -5   8 28.8594  7.0637   2
  -6  -5   8 24.0260  6.7387   5
  -6  -5   8 24.7969  5.7795   4
  -6  -5   8 32.2472  7.6199   2
  -6   5   8 27.8221  5.5606   5
  -5  -5   8 31.7691  7.2551   2
  -5  -5   8 38.1122  6.7955   4
  -5  -5   8 33.2705  6.9381   5
  -5   5   8 33.8817  6.0925   2
  -4  -5   8 4.35621 4.73656   5
  -4  -5   8 -0.3244  4.7785   2
  -4  -5   8 -7.6085  4.5103   3
  -4  -5   8 4.38258 5.52204   4
  -4   5   8 0.50106 4.68910   2
  -3  -5   8 31.7569  6.4252   3
  -3  -5   8 11.1486  8.2227   4
  -3  -5   8 25.6719  6.2782   6
  -3  -5   8 15.8278  5.4866   2
  -3   5   8 28.2441  6.3008   2
  -3   5   8 21.8380  6.1800   6
  -2  -5   8 -0.8316  4.8079   3
  -2  -5   8 9.39866 5.25448   6
  -2  -5   8 0.77025 5.04554   4
  -2  -5   8 5.57220 4.25812   2
  -2   5   8 9.07247 4.50277   6
  -1  -5   8 16.7686  4.6893   2
  -1  -5   8 23.6436  7.2480   6
  -1  -5   8 16.4030  5.7671   4
  -1  -5   8 32.9713  6.7501   3
   0  -5   8 181.929  13.333   4
   0  -5   8 141.838  13.036   6
   0  -5   8 143.844  13.621   3
   0   5   8 188.807  14.604   6
   1  -5   8 17.8812  6.5470   3
   1  -5   8 12.9233  4.9237   6
   1   5   8 25.6786  7.3479   6
   2  -5   8 9.20681 8.41525   3
   2   5   8 9.39515 6.25326   6
   3   5   8 5.12996 5.96372   6
   4   5   8 -2.1858  5.1685   6
  -5  -5  -8 1.75777 4.23901   5
  -9  -6   8 12.7419  4.5465   5
  -9  -6   8 14.2204  4.0809   2
  -8  -6   8 8.45894 5.37964   2
  -8  -6   8 -0.4267  4.8610   5
  -7  -6   8 -3.8798  5.3736   5
  -7  -6   8 -4.5614  5.3539   2
  -6  -6   8 153.575  13.627   2
  -6  -6   8 123.773  12.407   5
  -6  -6   8 156.174  12.233   4
  -5  -6   8 5.26151 5.26022   4
  -5  -6   8 7.82852 5.36299   5
  -5  -6   8 11.0650  6.0688   2
  -4  -6   8 12.2846  5.9623   4
  -4  -6   8 14.9481  5.5645   3
  -4  -6   8 12.7300  5.2142   5
  -3  -6   8 87.9372  9.5988   3
  -3  -6   8 112.362  10.165   2
  -3  -6   8 82.0972 10.2821   4
  -2  -6   8 5.45582 5.01446   6
  -2  -6   8 2.72985 4.91187   3
  -2  -6   8 15.5778  4.8649   2
  -2  -6   8 -2.6771  5.4609   4
  -2   6   8 3.25686 4.10474   6
  -1  -6   8 9.73686 5.78386   4
  -1  -6   8 18.4794  5.4076   6
  -1  -6   8 11.3415  5.9766   3
  -1   6   8 12.5721  5.3893   6
   0  -6   8 139.683  11.915   4
   0  -6   8 142.744  13.128   3
   0  -6   8 129.785  11.780   6
   0   6   8 145.986  13.098   6
   1  -6   8 70.7722  9.8609   3
   1  -6   8 84.4637  8.7186   6
   1   6   8 69.4137  9.8211   6
   2  -6   8 6.88606 6.19042   3
   2   6   8 25.4792  7.2348   6
   3  -6   8 -2.5067  5.3367   3
   3   6   8 0.91655 5.66678   6
  -4  -6  -8 283.741  18.735   2
   4  -6   8 302.040  19.783   3
   4   6   8 277.905  20.096   6
  -9  -7   8 27.4093  4.7114   5
  -8  -7   8 16.4258  5.2147   5
  -8  -7   8 19.8110  5.8878   2
  -7  -7   8 16.6386  5.7194   5
  -7  -7   8 14.7773  6.4180   2
  -6  -7   8 70.1408  8.1365   4
  -6  -7   8 57.2120  8.1126   5
  -6  -7   8 67.3265  9.5269   2
  -5  -7   8 12.7966  6.1090   4
  -5  -7   8 21.8295  6.8388   2
  -5  -7   8 22.6108  5.7829   5
  -4  -7   8 -1.2287  4.9698   2
  -4  -7   8 -2.8537  5.7075   4
  -4  -7   8 10.6027  5.2994   3
  -3  -7   8 -2.9121  4.5837   2
  -3  -7   8 2.15084 4.91503   3
   3  -7  -8 1.17180 4.52276   7
  -3  -7   8 -3.7333  5.5534   4
  -2  -7   8 30.9288  8.5697   3
  -2  -7   8 44.2137  6.5095   2
  -2  -7   8 31.6353  7.4543   4
  -2  -7   8 38.0284  6.8799   6
  -2   7   8 37.8892  6.3965   6
  -1  -7   8 158.873  13.228   4
  -1  -7   8 147.763  14.012   3
  -1  -7   8 143.335  12.335   6
  -1   7   8 136.980  12.386   6
   0  -7   8 6.47894 5.91123   3
   0  -7   8 1.54926 4.71188   4
   0  -7   8 4.15603 4.07334   6
   0   7   8 2.91220 5.17730   6
   1  -7   8 -3.2495  5.6273   3
   1   7   8 8.85706 6.04197   6
   2  -7   8 12.0663  6.3657   3
   2   7   8 -1.0102  5.6926   6
   3  -7   8 161.921  13.473   3
   3   7   8 140.604  13.420   6
  -4  -7  -8 70.5240  8.2285   5
  -4  -7  -8 94.2896  8.4877   2
   4  -7   8 77.2251  8.7701   3
   4   7   8 92.0956  9.3054   6
  -8  -8   8 9.71663 5.31273   2
  -8  -8   8 14.9192  4.3692   5
  -7  -8   8 -0.8166  5.4170   2
  -7  -8   8 0.63817 4.04381   5
  -6  -8   8 98.8657  9.8667   5
  -6  -8   8 89.7973  9.5894   4
  -6  -8   8 108.922  11.345   2
  -5  -8   8 28.9609  7.2279   2
  -5  -8   8 31.6311  5.9908   5
  -5  -8   8 40.9502  7.6013   4
  -4  -8   8 12.1619  5.6678   2
  -4  -8   8 6.10970 5.00547   3
  -4  -8   8 10.4729  6.5788   4
  -3  -8   8 170.678  16.024   4
  -3  -8   8 221.428  15.755   2
   3  -8  -8 239.758  16.905   7
  -3  -8   8 196.397  15.415   3
  -2  -8   8 219.172  15.052   2
  -2  -8   8 185.799  15.250   3
  -2  -8   8 198.027  16.213   4
  -1  -8   8 9.77018 5.96250   4
  -1  -8   8 13.6060  5.9906   3
  -1   8   8 9.00233 4.79414   6
   0  -8   8 86.4367 10.4721   3
   0  -8   8 101.861   9.754   4
   0   8   8 85.4676  9.9276   6
   1  -8   8 4.54272 5.91441   3
   1   8   8 -1.2941  5.3948   6
   2  -8   8 1.98817 5.58323   3
   2   8   8 2.89416 5.56660   6
   3  -8   8 19.3692  6.1236   3
   3   8   8 19.0163  6.3120   6
  -4  -8  -8 16.0807  4.7386   2
   4   8   8 24.3974  5.4933   6
  -8  -9   8 40.5438  5.2201   5
  -7  -9   8 137.112  12.004   2
  -7  -9   8 118.513  10.201   5
  -6  -9   8 20.8835  4.8254   5
  -6  -9   8 11.1736  5.2750   4
  -6  -9   8 18.7880  6.5663   2
  -5  -9   8 13.2664  6.3215   4
  -5  -9   8 5.79762 5.86036   2
  -4  -9   8 7.63895 4.91368   3
  -4  -9   8 -3.1357  5.2859   2
  -4  -9   8 0.43447 5.95002   4
   4  -9  -8 10.0733  4.7346   7
   3  -9  -8 44.2232  7.5996   7
  -3  -9   8 46.3790  7.0566   2
  -3  -9   8 35.9926  8.1054   4
  -3  -9   8 40.1251  7.0048   3
  -2  -9   8 24.5840  7.2393   4
  -2  -9   8 26.2434  6.3726   3
   2  -9  -8 14.1053  6.4691   7
  -1  -9   8 9.79919 5.93490   4
  -1  -9   8 7.59569 5.29550   3
   0  -9   8 70.2488  8.7515   4
   0  -9   8 79.0328  9.9088   3
   0   9   8 95.9978  9.5118   6
   1  -9   8 39.6929  7.7213   3
   1   9   8 33.6812  7.1156   6
   2   9   8 54.9406  8.3854   6
   3   9   8 53.9089  7.8585   6
  -7 -10   8 115.809  10.988   2
  -6 -10   8 2.01435 4.47649   4
  -6 -10   8 -0.6692  5.0742   2
  -5 -10   8 67.9257  9.1307   2
  -5 -10   8 91.5023 10.1440   4
  -4 -10   8 105.802  12.061   4
  -4 -10   8 138.930  11.900   2
   4 -10  -8 124.291  11.583   7
  -3 -10   8 106.555  12.202   4
   3 -10  -8 121.027  12.208   7
  -3 -10   8 130.331  10.775   2
  -2 -10   8 215.648  16.075   3
   2 -10  -8 220.926  17.758   7
  -2 -10   8 218.713  17.276   4
  -1 -10   8 14.0630  5.7822   3
  -1 -10   8 17.5563  6.3358   4
   1 -10  -8 28.9220  7.8028   7
   0 -10   8 83.8953  9.2040   4
   0 -10   8 80.2630  9.7802   3
   0  10   8 89.2756  9.2082   6
   1 -10   8 269.385  18.894   3
   1  10   8 250.731  18.409   6
   2 -10   8 12.7789  5.4804   3
   2  10   8 5.43849 5.05317   6
  -3 -10  -8 92.9281  9.5523   2
   3 -10   8 88.2943  8.7372   3
   3  10   8 97.8824  9.1913   6
  -7 -11   8 49.8584  7.0367   2
  -6 -11   8 5.81806 4.67564   2
  -6 -11   8 0.82732 4.33684   4
  -5 -11   8 8.25723 5.92538   4
  -5 -11   8 0.54183 4.93350   2
   4 -11  -8 114.131  11.056   7
  -4 -11   8 122.916  12.294   4
   3 -11  -8 24.7541  6.7416   7
  -3 -11   8 30.1078  5.8134   3
  -3 -11   8 24.0098  7.4876   4
   2 -11  -8 0.29549 5.56464   7
  -2 -11   8 4.77118 4.74916   3
  -2 -11   8 3.16205 6.10717   4
  -1 -11   8 -0.8119  4.4966   3
  -1 -11   8 6.05235 5.66545   4
   1 -11  -8 3.68094 5.95115   7
   0 -11   8 28.4702  6.2429   3
   0 -11  -8 40.1369  8.3276   7
   0 -11   8 32.8105  6.3343   4
  -1 -11  -8 9.77823 6.29378   7
   1 -11   8 3.46624 4.66554   3
   1  11   8 11.3335  4.6729   6
  -2 -11  -8 110.689  10.749   7
   2  11   8 77.5878  8.5757   6
  -3 -11  -8 3.97058 4.35997   7
  -3 -11  -8 4.37278 4.31147   2
   3  11   8 -0.8496  3.3736   6
  -6 -12   8 12.4610  4.5861   4
  -5 -12   8 92.7685 10.0607   4
   4 -12  -8 25.4132  5.5056   7
  -4 -12   8 22.2297  6.9893   4
  -4 -12   8 14.4974  4.6539   2
   3 -12  -8 45.9645  7.7901   7
  -3 -12   8 44.5164  8.3182   4
   2 -12  -8 7.20665 6.09110   7
  -2 -12   8 6.56205 6.01924   4
  -1 -12   8 334.376  21.012   3
  -1 -12   8 319.705  21.394   4
   1 -12  -8 286.523  22.440   7
   0 -12  -8 2.78785 5.86741   7
   0 -12   8 5.89849 4.56515   4
   0 -12   8 2.28164 4.21653   3
   1 -12   8 39.3714  6.0209   3
  -1 -12  -8 40.8800  7.6431   7
   2 -12   8 14.3962  4.4586   3
  -2 -12  -8 22.9674  5.8939   2
  -6 -13   8 -4.2054  3.4705   4
  -5 -13   8 -1.6617  4.9503   4
  -5 -13   8 0.63977 3.19316   2
   4 -13  -8 15.2000  4.7989   7
  -4 -13   8 4.97301 5.65359   4
   3 -13  -8 5.54590 5.05634   7
  -3 -13   8 7.32257 5.67174   4
   2 -13  -8 43.3444  7.8843   7
  -2 -13   8 38.4692  7.3195   4
   1 -13  -8 59.1619  8.9842   7
  -1 -13   8 68.5466  8.2078   4
   0 -13  -8 78.4260  9.5342   7
   0 -13   8 59.6851  7.2112   4
  -1 -13  -8 3.25679 5.21545   7
  -5 -14   8 138.623  10.870   4
  -4 -14   8 146.189  11.616   4
   4 -14  -8 116.242  10.319   7
  -3 -14   8 60.0651  8.1463   4
   3 -14  -8 64.1330  7.8404   7
  -2 -14   8 0.68067 4.75405   4
   2 -14  -8 3.23996 4.92778   7
   1 -14  -8 64.7478  8.5157   7
  -1 -14   8 62.3591  7.3887   4
   0 -14  -8 14.1098  4.5243   2
   0 -14  -8 14.5534  5.4476   7
  -3 -15   8 43.1710  6.1162   4
   3 -15  -8 26.2016  5.2908   7
  -2 -15   8 2.97352 3.93927   4
   2 -15  -8 4.01379 4.18270   7
   1 -15  -8 69.0508  7.8261   7
  -8   0   9 -3.2389  4.9176   5
  -8   0   9 5.09700 3.90342   2
  -7   0   9 -6.4375  4.5895   2
  -7   0   9 -2.3361  5.1433   5
  -6   0   9 1.55247 4.70835   2
  -6   0   9 -3.7450  5.1575   5
  -5   0   9 4.12078 5.35626   2
  -5   0   9 -1.8733  4.9843   5
  -4   0   9 -8.7711  5.5515   2
  -4   0   9 -4.4648  4.4267   3
  -3   0   9 2324.50  137.21   2
  -3   0   9 2519.26  139.91   3
  -3   0   9 2349.45  135.93   6
  -2   0   9 3.22931 5.10240   6
  -2   0   9 1.27280 4.21802   3
  -2   0   9 -4.4812  5.1473   2
  -1   0   9 -1.3530  4.3634   3
  -1   0   9 -5.5146  5.1540   2
  -1   0   9 -6.5165  5.4352   6
   0   0   9 -7.6015  6.0606   3
   0   0   9 5.12374 5.70793   6
   1   0   9 124.052  11.162   3
   1   0   9 103.808  11.651   6
   2   0   9 -5.9607  4.9119   6
   2   0   9 -2.9850  4.5124   3
   3   0   9 9.41611 5.26078   6
   3   0   9 17.7123  5.2537   3
   4   0   9 -6.8223  5.1172   6
  -9  -1   9 23.7494  5.5276   5
  -9   1   9 21.3647  5.0559   5
  -8  -1   9 13.9389  4.8575   2
  -8  -1   9 24.1781  6.7337   5
  -8   1   9 18.6143  6.0587   5
  -7  -1   9 0.24586 4.66760   2
  -7  -1   9 2.37259 5.59933   5
  -7   1   9 8.85052 5.66216   5
  -7   1   9 1.21989 4.17965   2
  -6  -1   9 -5.0373  5.0742   2
  -6   1   9 -3.4783  4.9742   5
  -6   1   9 3.19948 4.81523   2
  -5  -1   9 48.2340  8.1343   2
  -5  -1   9 62.1268  8.4669   5
  -5   1   9 45.9215  7.7346   5
  -4  -1   9 13.3541  6.0750   2
  -4  -1   9 30.0114  6.2015   3
  -4  -1   9 18.5788  5.9980   6
  -4   1   9 21.8562  6.3423   2
  -4   1   9 34.2020  6.3716   6
  -3  -1   9 378.884  24.865   6
  -3  -1   9 388.451  24.084   2
  -3  -1   9 354.163  23.532   3
  -3   1   9 339.950  23.559   2
  -3   1   9 369.141  24.652   6
  -2  -1   9 -6.2292  4.8096   6
  -2  -1   9 3.62539 4.68342   3
  -2  -1   9 -6.2044  4.6901   2
  -2   1   9 1.64023 5.13612   6
  -2   1   9 5.30723 5.63958   3
  -2   1   9 -1.8261  5.2558   2
  -1  -1   9 32.2652  6.2582   3
  -1  -1   9 26.5576  6.2769   2
  -1  -1   9 25.1179  6.9732   6
  -1   1   9 24.5324  6.8120   6
  -1   1   9 28.0541  5.4500   3
   0  -1   9 17.6056  6.5788   6
   0   1   9 15.3006  4.9575   3
   0   1   9 25.7884  7.1728   6
   1  -1   9 7.15598 6.14209   6
   1  -1   9 35.8792  6.9374   3
   1   1   9 22.1723  5.3879   3
   2  -1   9 3.86937 5.18598   3
   2  -1   9 1.79002 5.15507   6
   2   1   9 3.01347 5.70254   6
   3  -1   9 4.68826 4.72977   6
   3  -1   9 2.43870 4.37929   3
   3   1   9 5.41268 5.18651   6
   4   1   9 171.462  13.056   6
  -9  -2   9 18.2969  5.5141   5
  -9   2   9 28.9572  5.1740   5
  -8  -2   9 78.9505  9.7649   5
  -8  -2   9 88.1123  8.4011   2
  -8   2   9 61.6631  8.1959   5
  -7  -2   9 4.05711 5.04409   2
  -7  -2   9 -0.0809  5.5252   5
  -7   2   9 -1.3563  5.0308   5
  -7   2   9 -0.4408  3.7388   2
  -6  -2   9 239.099  18.184   2
  -6   2   9 195.077  15.808   2
  -6   2   9 254.516  17.663   5
  -5  -2   9 31.2838  7.2858   5
  -5  -2   9 37.9952  7.7714   2
  -5   2   9 54.1764  7.4099   2
  -4  -2   9 9.64345 5.38452   3
  -4  -2   9 17.9987  6.0117   6
  -4  -2   9 2.06771 5.38328   2
  -4   2   9 18.1685  5.9579   2
  -4   2   9 18.8946  5.5081   6
  -3  -2   9 577.030  34.011   3
  -3  -2   9 539.382  35.013   6
  -3  -2   9 549.757  33.840   2
  -3   2   9 576.988  34.059   2
  -3   2   9 566.851  35.565   3
  -3   2   9 575.987  35.002   6
  -2  -2   9 33.1648  7.2241   6
  -2  -2   9 33.3297  6.4686   2
  -2  -2   9 38.1359  6.8145   3
  -2   2   9 18.1203  6.9480   4
  -2   2   9 32.6001  5.5517   3
  -2   2   9 25.2413  6.4227   6
  -2   2   9 29.1998  7.1178   2
  -1  -2   9 -3.6006  4.7567   3
  -1  -2   9 9.85165 5.34164   2
  -1  -2   9 8.74201 5.89170   6
  -1   2   9 11.7884  6.0502   6
  -1   2   9 0.37249 3.45406   3
   0  -2   9 34.5911  7.2755   6
   0  -2   9 30.6876  7.1127   3
   0   2   9 44.7492  9.7306   6
   0   2   9 24.7780  5.7035   3
   1  -2   9 287.523  21.224   6
   1  -2   9 341.708  21.905   3
   1   2   9 285.287  22.197   6
   2  -2   9 74.7790  9.9608   6
   2  -2   9 88.2140  9.5773   3
   2   2   9 53.1978  9.0182   6
   3  -2   9 135.136  11.487   6
   3   2   9 136.683  12.618   6
   4  -2   9 20.8041  4.9599   3
   4   2   9 26.8551  5.7167   6
  -9  -3   9 -2.0406  4.4103   2
  -9   3   9 -1.0502  3.1010   5
  -8  -3   9 -1.5221  5.0982   5
  -8  -3   9 2.77302 4.61236   2
  -8   3   9 4.42521 4.22113   5
  -7  -3   9 99.1893 11.5991   5
  -7  -3   9 124.690  11.601   2
  -7   3   9 129.111  10.372   2
  -7   3   9 136.508  11.688   5
  -6  -3   9 14.2016  5.4174   4
  -6  -3   9 6.57470 6.21082   2
  -6  -3   9 17.3176  6.2579   5
  -6   3   9 10.5792  5.3264   5
  -6   3   9 5.76904 4.82476   2
  -5  -3   9 4.38486 5.81086   2
  -5  -3   9 3.02123 5.12924   5
  -5   3   9 10.7265  5.1166   2
  -4  -3   9 3.55571 5.37561   6
  -4  -3   9 -1.1087  5.2494   2
  -4  -3   9 -1.0025  4.5168   3
  -4  -3   9 -8.6844  5.1046   4
  -4   3   9 -0.2970  4.9215   2
  -4   3   9 0.07514 4.19633   6
  -3  -3   9 125.948  11.673   4
  -3  -3   9 125.160  11.631   2
  -3  -3   9 121.937  11.371   3
  -3  -3   9 108.131  11.669   6
  -3   3   9 119.224  11.680   2
  -3   3   9 156.165  12.217   6
  -2  -3   9 160.225  12.707   2
  -2  -3   9 167.808  13.293   4
  -2  -3   9 136.752  12.777   3
  -2  -3   9 132.706  13.184   6
  -2   3   9 157.059  13.322   6
  -2   3   9 156.256  13.311   2
  -1  -3   9 29.4001  6.9337   3
  -1  -3   9 33.5971  7.2713   6
  -1   3   9 41.9681  7.6323   6
   0  -3   9 125.151  12.279   3
   0  -3   9 127.860  12.031   4
   0  -3   9 127.023  11.992   6
   0   3   9 116.764  12.515   6
   1  -3   9 -5.3954  4.7589   6
   1  -3   9 -0.4712  5.6717   3
   1   3   9 0.11295 5.76108   6
   2  -3   9 25.6268  5.7557   6
   2   3   9 29.3351  7.3572   6
   3  -3   9 0.12562 3.49661   6
   3  -3   9 -5.7476  4.6634   3
   3   3   9 -2.1841  5.1926   6
   4  -3   9 5.46401 4.02457   3
   4   3   9 5.21070 4.91436   6
  -9  -4   9 91.9219  8.4039   2
  -9  -4   9 130.594  10.326   5
  -8  -4   9 38.6986  7.1557   5
  -8  -4   9 36.5188  6.3778   2
  -8   4   9 23.4275  4.7945   5
  -7  -4   9 -2.0780  5.2456   5
  -7  -4   9 -0.3700  5.0158   2
  -7   4   9 -0.1953  3.9890   5
  -6  -4   9 121.695  12.137   2
  -6  -4   9 120.123  10.925   4
  -6  -4   9 133.587  12.363   5
  -6   4   9 120.683  10.659   2
  -5  -4   9 1.46709 5.20130   4
  -5  -4   9 -1.1569  4.9937   5
  -5  -4   9 6.63150 5.80456   2
  -5   4   9 -0.5337  4.8875   2
  -4  -4   9 47.6080  8.1326   4
  -4  -4   9 71.2140 10.2439   2
  -4  -4   9 48.3028  7.6968   3
  -4   4   9 69.6300  7.9343   6
  -4   4   9 60.0744  8.2386   2
  -3  -4   9 30.4769  6.9748   4
  -3  -4   9 36.6353  7.2219   6
  -3  -4   9 24.1303  6.3821   3
  -3  -4   9 35.8342  6.8432   2
  -3   4   9 29.7868  6.1803   6
  -3   4   9 39.8909  7.4248   2
  -2  -4   9 1.69971 4.45790   2
  -2  -4   9 10.8378  5.8021   4
  -2  -4   9 4.50425 5.15171   3
  -2  -4   9 0.15533 5.00790   6
  -2   4   9 7.94200 5.26649   6
  -1  -4   9 199.744  16.667   6
  -1  -4   9 233.207  16.573   4
  -1  -4   9 211.050  16.876   3
  -1  -4   9 235.818  16.955   2
  -1   4   9 216.811  17.294   6
   0  -4   9 212.103  16.403   6
   0  -4   9 205.214  15.449   4
   0  -4   9 216.650  17.075   3
   0   4   9 207.028  17.244   6
   1  -4   9 123.763  12.078   3
   1  -4   9 97.1546 10.3114   6
   1   4   9 106.570  11.951   6
   2  -4   9 8.52808 4.44031   6
   2  -4   9 4.42708 5.68659   3
   2   4   9 -6.6349  5.6528   6
   3   4   9 28.4278  6.5741   6
   4   4   9 32.4179  6.0038   6
  -9  -5   9 5.02340 4.04333   5
  -9  -5   9 3.60137 3.42883   2
  -8  -5   9 33.9100  6.6107   5
  -8  -5   9 43.2694  6.8123   2
  -7  -5   9 44.0383  7.7447   2
  -7  -5   9 42.5971  7.5593   5
  -6  -5   9 37.9837  7.5588   2
  -6  -5   9 24.6309  6.7997   5
  -6  -5   9 10.4114  6.9840   4
  -6   5   9 20.2577  5.0943   2
  -5  -5   9 10.8887  6.0120   2
  -5  -5   9 5.85382 5.37781   5
  -5  -5   9 11.1218  5.6766   4
  -5   5   9 12.2782  5.4390   2
  -4  -5   9 17.0369  8.3815   4
  -4  -5   9 7.52930 5.21177   3
  -4  -5   9 3.09084 5.37581   2
  -4   5   9 1.61899 5.18790   2
  -3  -5   9 25.5022  6.7344   4
  -3  -5   9 23.2966  6.2186   2
  -3  -5   9 23.4163  6.3538   3
  -3  -5   9 14.4919  5.9995   6
  -3   5   9 17.2326  5.3523   6
  -2  -5   9 73.3116  9.2162   4
  -2  -5   9 77.9929  9.3358   3
  -2  -5   9 59.7364  8.8482   6
  -2  -5   9 71.9485  8.3020   2
  -2   5   9 65.1439  8.3395   6
  -1  -5   9 36.0373  7.4751   3
  -1  -5   9 22.1711  5.5144   2
  -1  -5   9 30.5342  6.7347   6
  -1  -5   9 38.3269  7.1488   4
  -1   5   9 39.9647  7.5479   6
   0  -5   9 14.1675  5.2798   4
   0  -5   9 25.2952  5.9864   6
   0  -5   9 16.2106  6.7086   3
   0   5   9 23.4985  7.0986   6
   1  -5   9 2.99797 6.03162   3
   1  -5   9 4.56486 4.47302   6
   1   5   9 4.29563 6.03733   6
   2  -5   9 37.5797  7.4353   3
   2   5   9 6.41999 5.92572   6
   3   5   9 5.06583 5.54241   6
   4   5   9 30.0323  5.5627   6
  -8  -6   9 19.4636  5.5998   5
  -8  -6   9 17.7645  5.3405   2
  -7  -6   9 123.849  12.016   2
  -7  -6   9 132.762  11.831   5
  -6  -6   9 27.2677  7.2625   2
  -6  -6   9 35.0719  6.6299   4
  -6  -6   9 52.6542  7.6960   5
  -5  -6   9 21.5154  6.4002   4
  -5  -6   9 4.22275 5.90898   2
  -4  -6   9 4.43520 5.38685   2
  -4  -6   9 8.72936 6.21803   4
  -4  -6   9 1.02012 4.84157   3
  -3  -6   9 -3.3240  4.8040   2
  -3  -6   9 8.23034 6.08198   4
  -3  -6   9 8.59382 5.45225   3
  -2  -6   9 0.92272 5.25021   3
  -2  -6   9 -1.2320  4.6205   6
  -2  -6   9 2.22895 5.57693   4
  -2  -6   9 -1.3917  3.9864   2
  -2   6   9 2.76608 4.49192   6
  -1  -6   9 15.8329  6.6952   3
  -1  -6   9 20.9150  6.2248   4
  -1  -6   9 7.25528 5.10566   6
  -1   6   9 23.8634  6.4530   6
   0  -6   9 2.71626 4.46761   6
   0  -6   9 8.73108 6.82903   4
   0  -6   9 4.66269 5.76592   3
   0   6   9 0.58843 5.37949   6
   1  -6   9 29.0341  7.2457   3
   1  -6   9 16.4164  4.7382   6
   1   6   9 15.0667  6.4325   6
   2  -6   9 17.6281  6.4294   3
   2   6   9 23.7196  6.9869   6
   3  -6   9 7.03344 4.96822   3
   3   6   9 -3.4051  4.6762   6
  -8  -7   9 -1.1849  4.4807   2
  -8  -7   9 3.17484 3.85140   5
  -7  -7   9 4.06895 5.40532   2
  -7  -7   9 7.77017 4.81729   5
  -6  -7   9 0.05099 4.63887   4
  -6  -7   9 -1.6997  5.3468   2
  -6  -7   9 9.68329 5.03888   5
  -5  -7   9 118.508  11.805   2
  -5  -7   9 124.957  11.884   4
  -4  -7   9 7.19878 5.46642   2
  -4  -7   9 3.63475 6.27668   4
  -4  -7   9 3.43553 4.82429   3
  -3  -7   9 9.84872 5.45668   3
  -3  -7   9 13.7661  5.2602   2
   3  -7  -9 17.0189  5.4762   7
  -3  -7   9 8.04495 6.42781   4
  -2  -7   9 59.9839  8.5566   3
  -2  -7   9 67.0180  7.6728   2
  -2  -7   9 64.3346  9.1695   4
  -2   7   9 67.2059  7.8645   6
  -1  -7   9 7.38074 5.83756   3
  -1  -7   9 3.98569 5.19296   4
  -1  -7   9 10.8728  4.9802   6
  -1   7   9 7.83293 5.27216   6
   0  -7   9 118.133  11.153   4
   0  -7   9 147.816  13.402   3
   0  -7   9 147.227  11.566   6
   0   7   9 120.922  12.323   6
   1  -7   9 18.3361  6.9701   3
   1   7   9 18.9790  6.5820   6
   2  -7   9 53.8434  8.1984   3
   2   7   9 55.2529  8.3573   6
   3  -7   9 5.28335 4.75705   3
   3   7   9 10.4630  5.1779   6
  -8  -8   9 7.21394 4.38674   2
  -7  -8   9 32.3795  6.7339   2
  -6  -8   9 45.3649  7.8081   2
  -6  -8   9 45.8741  7.0753   4
  -5  -8   9 72.9420  9.5707   4
  -5  -8   9 87.9904 10.0067   2
  -4  -8   9 -1.9048  4.7702   3
  -4  -8   9 2.70421 5.18530   2
  -4  -8   9 -2.8048  5.8890   4
  -3  -8   9 65.5159  8.0520   2
  -3  -8   9 43.7449  7.4636   3
  -3  -8   9 59.0904  9.0635   4
  -2  -8   9 18.0433  6.3407   4
  -2  -8   9 4.77265 5.21427   3
  -1  -8   9 11.8410  5.7972   4
  -1  -8   9 0.36092 5.46764   3
  -1   8   9 8.46764 4.98187   6
   0  -8   9 50.7337  8.6348   3
   0  -8   9 48.0066  8.9257   4
   0   8   9 55.9552  8.2968   6
   1  -8   9 18.4988  6.5942   3
   1   8   9 20.3580  6.4926   6
   2   8   9 29.0079  6.7083   6
   3   8   9 4.92508 4.41943   6
  -7  -9   9 65.7546  8.0799   2
  -6  -9   9 23.6754  5.7512   4
  -6  -9   9 25.5859  6.3382   2
  -5  -9   9 13.9537  5.9720   2
  -4  -9   9 212.107  17.085   4
  -4  -9   9 221.917  16.267   2
  -3  -9   9 113.370  10.063   2
  -3  -9   9 105.998  10.554   3
  -3  -9   9 93.2704 11.3329   4
   3  -9  -9 115.761  11.256   7
  -2  -9   9 27.4132  6.5958   3
   2  -9  -9 24.4389  6.7399   7
  -2  -9   9 18.9463  6.6537   4
  -1  -9   9 3.20344 5.28155   3
  -1  -9   9 8.62005 5.60703   4
   0  -9   9 3.66379 4.33892   4
   0  -9   9 0.22624 5.30026   3
   0   9   9 4.39190 6.61513   6
   1  -9   9 1.91873 7.17742   3
   1   9   9 7.27871 5.33215   6
   2  -9   9 55.5481  7.5477   3
   2   9   9 46.5811  7.1278   6
  -7 -10   9 38.9566  6.2637   2
  -6 -10   9 21.2317  6.0137   2
  -5 -10   9 -3.3011  5.4982   4
  -5 -10   9 -3.0545  4.4577   2
  -4 -10   9 11.5981  5.1306   2
  -4 -10   9 17.1296  6.8138   4
   3 -10  -9 17.3770  5.6565   7
  -3 -10   9 18.6330  8.7019   4
  -3 -10   9 4.52757 4.82755   3
   2 -10  -9 94.2040 10.6024   7
  -2 -10   9 83.2768 10.2603   4
  -2 -10   9 109.491  10.221   3
  -1 -10   9 3.27144 5.09416   3
  -1 -10   9 -1.6996  4.9228   4
   1 -10  -9 -3.5587  5.4025   7
   0 -10   9 -4.5119  4.9021   3
   0 -10   9 -5.9807  4.0614   4
   1 -10   9 170.776  13.206   3
   1  10   9 144.550  12.382   6
   2 -10   9 -0.5975  4.1990   3
  -2 -10  -9 -5.7924  4.7303   7
   2  10   9 -2.7242  3.7178   6
  -6 -11   9 23.1594  5.3030   2
  -5 -11   9 11.8048  5.8486   4
  -5 -11   9 9.21971 4.80195   2
  -4 -11   9 2.13038 4.04322   2
  -4 -11   9 12.7818  6.1953   4
  -3 -11   9 10.7647  8.3392   4
   3 -11  -9 -8.0175  4.4955   7
  -3 -11   9 1.99354 3.96617   3
   2 -11  -9 -5.7998  4.9140   7
  -2 -11   9 -2.4746  4.3116   3
  -2 -11   9 -1.9924  5.1397   4
  -1 -11   9 112.584  10.715   4
  -1 -11   9 109.263  10.243   3
   1 -11  -9 117.041  11.626   7
   0 -11  -9 -0.6606  5.1735   7
   0 -11   9 2.62273 4.40849   3
  -1 -11  -9 1.12346 5.22762   7
   1 -11   9 -2.6666  3.9434   3
  -6 -12   9 83.1587  7.6421   4
  -5 -12   9 2.55445 3.45436   2
  -5 -12   9 -5.0420  5.0046   4
  -4 -12   9 17.6476  6.3047   4
  -3 -12   9 89.2890  9.8097   4
   3 -12  -9 89.5136  9.3499   7
  -2 -12   9 -1.0470  4.7423   4
   2 -12  -9 -1.3070  4.8098   7
  -1 -12   9 0.10137 3.81875   3
  -1 -12   9 -2.5509  4.4671   4
   1 -12  -9 8.88646 5.55190   7
   0 -12   9 29.7615  5.2373   3
   0 -12  -9 28.7894  6.4157   7
  -1 -12  -9 184.094  14.097   7
  -4 -13   9 3.91852 4.94614   4
  -3 -13   9 -3.8329  4.6843   4
   3 -13  -9 -0.3746  3.7326   7
  -2 -13   9 176.806  13.878   4
   2 -13  -9 202.565  14.714   7
   1 -13  -9 2.47101 4.73645   7
  -1 -13   9 5.46531 3.96619   4
   0 -13  -9 -8.4098  5.9055   7
  -8   0  10 94.8703  9.3868   5
  -8   0  10 80.9380  7.9672   2
  -7   0  10 3.56070 5.08048   5
  -7   0  10 -1.8773  4.4424   2
  -6   0  10 -0.9626  4.9723   2
  -5   0  10 0.17549 5.34392   2
  -4   0  10 1397.72   80.00   2
  -4   0  10 1438.17   80.86   6
  -3   0  10 0.39169 5.99810   6
  -3   0  10 -2.9772  5.0106   3
  -3   0  10 -3.0097  5.9016   2
  -2   0  10 74.0842  9.9221   2
  -2   0  10 90.9636  9.2116   3
  -2   0  10 97.9778 10.9134   6
  -1   0  10 1.45307 5.81604   6
  -1   0  10 -3.4967  4.3419   3
   0   0  10 25.0690  6.1150   3
   0   0  10 31.0234  7.4787   6
   1   0  10 -5.1285  5.2526   6
   1   0  10 7.72354 4.87559   3
   2   0  10 40.0445  7.1507   6
   3   0  10 -7.2372  4.1442   6
  -9  -1  10 4.40562 3.61762   5
  -8  -1  10 38.0541  5.8561   2
  -8  -1  10 47.6442  7.2057   5
  -8   1  10 31.7645  5.0479   2
  -8   1  10 30.8481  6.0709   5
  -7  -1  10 14.7313  6.1191   5
  -7  -1  10 15.2588  5.6144   2
  -7   1  10 23.1642  5.4304   2
  -6  -1  10 40.0571  7.3009   2
  -6   1  10 30.3149  6.4713   2
  -5  -1  10 40.7677  7.9230   2
  -5   1  10 38.7046  7.4226   2
  -4  -1  10 45.8352  8.0323   6
  -4  -1  10 36.2692  6.9968   3
  -4  -1  10 28.2486  7.2278   2
  -4   1  10 52.1633  8.5391   2
  -3  -1  10 513.564  31.190   3
  -3  -1  10 537.700  31.617   2
  -3  -1  10 495.253  32.532   6
  -3   1  10 494.805  31.409   3
  -3   1  10 530.359  32.742   6
  -3   1  10 474.973  31.279   2
  -2  -1  10 11.5823  6.3353   6
  -2  -1  10 13.4561  5.3172   3
  -2  -1  10 13.6674  6.3385   2
  -2   1  10 18.3464  6.7773   6
  -2   1  10 13.6784  6.4695   2
  -2   1  10 14.9763  4.7782   3
  -1  -1  10 52.6011  7.7324   3
  -1  -1  10 42.9804 10.2848   6
  -1   1  10 37.3050  6.3517   3
  -1   1  10 41.7172  8.1387   6
   0  -1  10 7.15812 6.03881   6
   0  -1  10 3.33926 4.78282   3
   0   1  10 4.32311 8.25538   6
   0   1  10 1.66746 4.02660   3
   1  -1  10 1.71915 5.14649   6
   1  -1  10 3.34762 4.91564   3
   1   1  10 -2.2538  5.7197   6
   2  -1  10 43.3678  6.9643   6
   2  -1  10 39.9453  6.5815   3
   2   1  10 24.2940  6.5885   6
   3  -1  10 103.313   9.368   6
   3   1  10 119.256  10.251   6
  -9  -2  10 4.64485 3.81776   5
  -8  -2  10 16.2055  5.7835   5
  -8  -2  10 33.8045  5.5833   2
  -7  -2  10 84.4066 10.7318   2
  -7  -2  10 101.805  10.464   5
  -7   2  10 96.6020  9.0403   2
  -6  -2  10 13.5230  5.9521   2
  -6   2  10 15.6706  5.4715   2
  -5  -2  10 18.2572  6.6553   2
  -5   2  10 21.1224  6.1122   2
  -4  -2  10 228.714  17.168   3
  -4  -2  10 237.527  18.213   6
  -4  -2  10 244.664  17.928   2
  -4   2  10 267.249  18.025   6
  -4   2  10 218.117  17.381   2
  -3  -2  10 11.4242  6.1574   2
  -3  -2  10 29.7301  7.0382   6
  -3  -2  10 18.4879  6.0233   3
  -3   2  10 19.5609  4.9238   3
  -3   2  10 17.2271  6.3977   6
  -3   2  10 5.49486 6.46433   2
  -2  -2  10 13.9580  6.7312   6
  -2  -2  10 16.6282  5.8711   3
  -2   2  10 20.5936  6.9151   6
  -2   2  10 6.67003 3.93194   3
  -1  -2  10 9.98980 6.08415   6
  -1  -2  10 2.13565 7.19640   3
  -1   2  10 4.24767 6.19758   6
   0  -2  10 56.3984 10.2137   6
   0  -2  10 52.2465  8.3552   3
   0   2  10 64.6884  9.5487   6
   1  -2  10 32.5165  6.8848   3
   1  -2  10 21.1734  6.2172   6
   1   2  10 20.9279  6.8091   6
   2  -2  10 -6.7261  4.3178   6
   2  -2  10 7.12417 6.59082   3
   2   2  10 2.17783 5.55010   6
   3  -2  10 253.468  18.197   6
   3  -2  10 288.445  18.447   3
   3   2  10 319.097  19.747   6
  -8  -3  10 10.0857  4.6127   2
  -8  -3  10 3.42990 4.71289   5
  -7  -3  10 1.13734 5.22933   5
  -7  -3  10 -1.5126  5.0859   2
  -7   3  10 5.03007 3.94271   2
  -6  -3  10 11.9595  6.1334   2
  -6   3  10 9.97518 5.24065   2
  -5  -3  10 24.9885  6.8345   2
  -5  -3  10 26.8365  6.5012   4
  -5   3  10 26.1001  6.4807   2
  -4  -3  10 7.45090 5.64219   6
  -4  -3  10 10.6993  6.1548   2
  -4  -3  10 13.6012  5.5198   3
  -4   3  10 8.96957 5.00075   6
  -4   3  10 6.90713 6.00519   2
  -3  -3  10 67.7129  9.3504   6
  -3  -3  10 57.5363  8.2741   3
  -3  -3  10 63.1934  8.4816   2
  -3   3  10 67.9970  8.7683   6
  -3   3  10 61.2733  9.4292   2
  -2  -3  10 17.9948  5.8451   2
  -2  -3  10 8.91159 5.72493   3
  -2  -3  10 21.3539  6.8008   6
  -2  -3  10 12.7517  5.9883   4
  -2   3  10 34.3827  7.1348   6
  -1  -3  10 190.811  16.573   6
  -1  -3  10 214.993  16.553   3
  -1   3  10 213.988  17.153   6
   0  -3  10 2.10963 5.03072   4
   0  -3  10 7.00869 5.79178   3
   0  -3  10 0.96263 4.85162   6
   0   3  10 -5.8098  6.0124   6
   1  -3  10 -2.0123  4.4744   6
   1  -3  10 -4.6142  7.5471   3
   1   3  10 -5.1402  5.7243   6
   2  -3  10 55.9424  7.0540   6
   2  -3  10 41.9561  7.2856   3
   2   3  10 56.7798  8.2998   6
   3  -3  10 20.7803  4.8849   3
   3   3  10 20.4137  5.4361   6
  -8  -4  10 3.89197 4.55275   5
  -8  -4  10 -5.5677  4.2411   2
  -7  -4  10 73.0403  8.7687   5
  -7  -4  10 61.6333  8.5953   2
  -7  -4  10 66.8301  7.2935   4
  -6  -4  10 11.5207  5.9543   2
  -6  -4  10 3.32339 4.80660   4
  -6   4  10 9.69734 4.95209   2
  -5  -4  10 4.04932 5.85193   2
  -5  -4  10 -3.5160  5.2856   4
  -5   4  10 1.77647 5.28234   2
  -4  -4  10 9.44522 5.99758   4
  -4  -4  10 3.48565 5.05886   3
  -4  -4  10 6.91337 5.67339   2
  -4   4  10 7.45066 5.77928   2
  -4   4  10 11.5695  4.8845   6
  -3  -4  10 8.00756 5.27876   3
  -3  -4  10 7.86705 5.75839   6
  -3  -4  10 12.8684  5.4342   2
  -3  -4  10 1.02722 5.76351   4
  -3   4  10 9.61832 5.39742   6
  -2  -4  10 -0.3988  5.3292   3
  -2  -4  10 -3.6217  4.6738   2
  -2  -4  10 -4.3736  5.4229   6
  -2  -4  10 -0.0265  5.2342   4
  -2   4  10 1.45843 5.15945   6
  -1  -4  10 9.16780 5.58454   4
  -1  -4  10 8.23591 5.72961   6
  -1  -4  10 11.1697  6.3041   3
  -1   4  10 14.5773  8.7791   6
   0  -4  10 64.9776  7.5521   4
   0  -4  10 52.8405  8.7410   3
   0  -4  10 40.8149  7.4979   6
   0   4  10 52.1111  8.9359   6
   1  -4  10 177.084  14.093   3
   1  -4  10 141.564  12.431   6
   1   4  10 139.501  13.759   6
   2  -4  10 23.0314  4.8568   6
   2  -4  10 22.6429  6.1758   3
   2   4  10 13.0082  5.9679   6
   3   4  10 72.5797  8.1240   6
  -8  -5  10 17.1428  5.0820   2
  -7  -5  10 7.05206 5.35296   2
  -7  -5  10 -1.9380  3.7139   4
  -6  -5  10 -4.9041  5.3935   2
  -6  -5  10 3.61132 4.82011   4
  -5  -5  10 -2.4880  5.3902   2
  -5  -5  10 4.74374 5.35923   4
  -4  -5  10 107.323  11.245   2
  -4  -5  10 124.319  11.349   3
  -4  -5  10 125.801  12.014   4
  -3  -5  10 0.10033 5.18662   6
  -3  -5  10 -0.0260  4.6900   2
  -3  -5  10 5.13731 5.94110   4
  -3  -5  10 -1.1682  5.2579   3
  -3   5  10 6.09190 4.82880   6
  -2  -5  10 101.266   9.485   2
  -2  -5  10 92.7434 11.3828   4
  -2  -5  10 82.7961  9.7971   6
  -2  -5  10 76.0146  9.7770   3
  -2   5  10 78.6706  9.5848   6
  -1  -5  10 188.915  15.577   3
  -1  -5  10 183.995  14.959   6
  -1  -5  10 189.492  14.775   4
  -1   5  10 183.758  15.700   6
   0  -5  10 82.7273  8.5727   4
   0  -5  10 92.2062  9.3328   6
   0  -5  10 79.7821 10.3057   3
   0   5  10 78.6299 10.2924   6
   1  -5  10 44.0475  9.3436   3
   1  -5  10 23.9875  5.2097   6
   1   5  10 25.3221  7.1506   6
   2  -5  10 79.3949  9.2381   3
   2   5  10 102.772  10.216   6
  -8  -6  10 8.66491 4.36791   2
  -7  -6  10 4.50797 5.15863   2
  -6  -6  10 177.658  14.945   2
  -6  -6  10 197.503  14.500   4
  -5  -6  10 10.6495  5.9350   4
  -5  -6  10 12.5971  5.9178   2
  -4  -6  10 32.6757  6.9960   2
  -4  -6  10 28.2806  6.5239   3
  -4  -6  10 17.5310  6.7872   4
  -3  -6  10 2.51502 5.61133   4
  -3  -6  10 5.86040 5.47485   3
  -3  -6  10 -1.6383  4.7659   2
  -3   6  10 -1.8158  3.9049   6
  -2  -6  10 104.640  11.670   3
  -2  -6  10 127.104  11.871   6
  -2  -6  10 107.202  11.571   4
  -2  -6  10 144.950  11.220   2
  -2   6  10 137.251  11.865   6
  -1  -6  10 -2.5563  4.9641   4
  -1  -6  10 1.79623 7.53810   3
  -1  -6  10 0.97378 4.47358   6
  -1   6  10 -1.4137  7.3467   6
   0  -6  10 2.69804 3.97014   6
   0  -6  10 2.82460 5.62943   3
   0   6  10 1.23685 5.35696   6
   1  -6  10 6.21792 5.66440   3
   1   6  10 -2.0992  5.2904   6
   2  -6  10 255.714  17.524   3
   2   6  10 238.109  17.712   6
  -7  -7  10 21.9082  5.8544   2
  -6  -7  10 -1.6793  5.1422   2
  -6  -7  10 7.77097 5.10052   4
  -5  -7  10 137.669  12.470   4
  -5  -7  10 131.505  12.162   2
  -4  -7  10 60.5862  8.2727   2
  -4  -7  10 83.7891  9.8556   4
  -4  -7  10 60.5786  8.2998   3
  -3  -7  10 -0.9638  4.1983   2
  -3  -7  10 8.13981 5.58297   3
  -3  -7  10 -1.4944  5.7163   4
   3  -7 -10 -3.3264  4.2797   7
  -2  -7  10 38.8480  7.5155   4
  -2  -7  10 39.0622  7.4219   3
  -2   7  10 51.0966  7.0347   6
  -1  -7  10 56.9821  8.7019   3
  -1  -7  10 56.3212  7.7381   4
  -1   7  10 60.7990  8.0804   6
   0  -7  10 8.14285 5.86693   3
   0  -7  10 10.7179  4.0815   6
   0   7  10 4.93369 5.30007   6
   1  -7  10 92.6549 10.1661   3
   1   7  10 107.779  10.647   6
   2  -7  10 4.91302 4.36059   3
   2   7  10 4.08533 4.46791   6
  -7  -8  10 38.3047  6.4480   2
  -6  -8  10 4.17963 4.85030   4
  -6  -8  10 -0.5408  4.9913   2
  -5  -8  10 17.9338  5.8404   2
  -5  -8  10 15.6979  6.2996   4
  -4  -8  10 -0.1329  4.7681   2
  -4  -8  10 -1.8130  4.5607   3
  -4  -8  10 6.08832 6.13176   4
   3  -8 -10 8.27243 4.76020   7
  -3  -8  10 17.7137  5.9398   3
  -3  -8  10 10.0136  6.2239   4
  -2  -8  10 46.0798  7.8430   3
  -2  -8  10 38.2203  7.5925   4
  -1  -8  10 3.04305 4.77063   4
  -1  -8  10 4.90168 5.28941   3
  -1   8  10 5.27725 4.52462   6
   0  -8  10 23.6584  6.4276   3
   0   8  10 12.7284  5.5775   6
   1  -8  10 144.742  12.127   3
   1   8  10 132.516  11.702   6
   2   8  10 6.45687 4.17063   6
  -7  -9  10 20.8639  5.0305   2
  -6  -9  10 3.45831 6.07177   4
  -6  -9  10 1.93731 4.54832   2
  -5  -9  10 173.625  13.378   2
  -5  -9  10 166.113  13.922   4
  -4  -9  10 49.8676  8.1760   4
  -4  -9  10 42.2494  7.7493   2
  -3  -9  10 8.07387 5.23502   3
   3  -9 -10 11.3118  4.8650   7
  -3  -9  10 12.8811  6.2083   4
  -2  -9  10 151.583  12.692   3
  -2  -9  10 149.260  12.817   4
   2  -9 -10 140.770  12.817   7
  -1  -9  10 31.4490  6.6319   3
   1  -9 -10 29.3155  6.5391   7
  -1  -9  10 13.2896  5.5116   4
   0  -9  10 1.23305 4.70247   3
   0   9  10 6.25023 6.15733   6
   1  -9  10 -3.7984  4.0983   3
   1   9  10 -1.6265  3.7727   6
  -6 -10  10 -0.2127  5.4918   4
  -6 -10  10 -1.0126  3.8100   2
  -5 -10  10 14.3135  5.5927   4
  -5 -10  10 7.84934 4.36055   2
  -4 -10  10 12.4883  4.4779   2
  -4 -10  10 15.4321  6.2805   4
  -3 -10  10 100.884   9.011   3
   3 -10 -10 70.7836  8.3448   7
  -3 -10  10 78.8115  9.4542   4
  -2 -10  10 40.3940  6.9271   4
   2 -10 -10 38.2440  6.7121   7
  -2 -10  10 35.8108  6.4683   3
  -1 -10  10 16.3844  4.9497   4
   1 -10 -10 16.2503  5.6730   7
  -1 -10  10 11.4459  6.7649   3
   0 -10  10 20.6365  5.1808   3
   0 -10 -10 20.9700  5.6704   7
  -1 -10 -10 1.84405 4.12561   7
  -5 -11  10 11.0520  4.8451   2
  -5 -11  10 15.1365  5.3676   4
  -4 -11  10 34.2040  6.6934   4
   3 -11 -10 1.84169 3.70614   7
  -3 -11  10 2.34695 4.97383   4
   2 -11 -10 3.06410 4.26848   7
  -2 -11  10 8.02766 4.87941   4
  -2 -11  10 3.43087 3.93575   3
  -1 -11  10 19.1411  4.6285   4
  -1 -11  10 17.2598  4.5854   3
   1 -11 -10 19.9528  5.4448   7
   0 -11 -10 1.60704 4.16602   7
  -4 -12  10 -0.8986  4.0492   4
   3 -12 -10 7.49711 3.47226   7
  -3 -12  10 4.24638 4.44685   4
  -2 -12  10 23.6459  4.9206   4
   2 -12 -10 11.2239  4.4324   7
   1 -12 -10 60.2466  7.8890   7
  -7   0  11 22.9631  5.6080   2
  -6   0  11 -0.5787  4.8076   2
  -5   0  11 -2.6348  5.2534   2
  -4   0  11 2.05606 5.38798   6
  -3   0  11 5.85208 6.28286   2
  -3   0  11 10.8119  6.2376   6
  -3   0  11 2.89507 4.34026   3
  -2   0  11 5.47777 4.49799   3
  -2   0  11 -7.1569  5.8402   6
  -1   0  11 122.367  10.977   3
  -1   0  11 125.801  12.873   6
   0   0  11 -0.9713  5.2494   6
   0   0  11 -6.6865  4.0433   3
   1   0  11 15.2227  7.6683   6
   2   0  11 -3.4731  3.9908   6
  -8  -1  11 71.4678  7.0358   2
  -8   1  11 70.0837  6.5459   2
  -7  -1  11 14.4724  5.3337   2
  -6  -1  11 -2.3205  5.0049   2
  -6   1  11 -0.0248  4.5170   2
  -5  -1  11 50.2091  8.0076   2
  -4  -1  11 405.881  26.462   6
  -4  -1  11 379.314  26.072   2
  -4   1  11 391.861  27.306   2
  -4   1  11 401.430  26.262   6
  -3  -1  11 76.4219  9.7136   6
  -3  -1  11 74.9620  8.8757   3
  -3  -1  11 63.8291  9.4836   2
  -3   1  11 80.9740  9.8740   6
  -3   1  11 74.0018  9.7453   2
  -3   1  11 85.4933  8.4152   3
  -2  -1  11 17.1597  6.4243   6
  -2  -1  11 -1.3160  4.3307   3
  -2   1  11 8.10376 4.15380   3
  -2   1  11 -9.6209  5.8770   6
  -1  -1  11 144.100  11.893   3
  -1  -1  11 128.745  12.858   6
  -1   1  11 123.959  12.872   6
  -1   1  11 114.734  10.568   3
   0  -1  11 6.64739 4.81214   3
   0  -1  11 0.60355 5.37689   6
   0   1  11 -0.0280  5.6027   6
   1  -1  11 8.66015 4.16893   3
   1  -1  11 9.62023 5.21006   6
   1   1  11 11.0962  5.7663   6
   2  -1  11 8.92705 4.07540   6
   2   1  11 9.71954 4.92198   6
  -8  -2  11 -1.2722  3.4369   2
  -7  -2  11 81.5578  8.4232   2
  -7   2  11 60.4248  7.4311   2
  -6  -2  11 3.77243 5.17259   2
  -6   2  11 -0.1958  4.5509   2
  -5  -2  11 9.18674 7.85882   2
  -5   2  11 -1.7272  5.1411   2
  -4  -2  11 44.5631  7.9821   6
  -4  -2  11 42.1606  7.7996   2
  -4   2  11 36.6929  7.2705   6
  -4   2  11 55.7622  8.4569   2
  -3  -2  11 14.1234  6.2659   6
  -3  -2  11 13.5290  5.6831   3
  -3  -2  11 19.1914  6.1878   2
  -3   2  11 17.0312  6.3136   6
  -2  -2  11 4.65334 6.19056   6
  -2  -2  11 8.02727 5.35850   3
  -2   2  11 9.27408 6.05203   6
  -1  -2  11 31.1203  9.1550   6
  -1  -2  11 37.6233  7.1349   3
  -1   2  11 39.7151  8.0822   6
   0  -2  11 1.19048 4.90657   6
   0  -2  11 5.05310 4.84252   3
   0   2  11 11.5499  6.1494   6
   1  -2  11 5.90135 4.83106   6
   1  -2  11 13.6792  5.1010   3
   1   2  11 13.0634  5.8976   6
   2  -2  11 107.995   9.629   6
   2   2  11 140.941  10.971   6
  -8  -3  11 15.8392  4.2686   2
  -7  -3  11 12.6876  4.5461   4
  -7  -3  11 28.1720  5.9029   2
  -6  -3  11 0.12341 4.58551   4
  -6  -3  11 3.78105 5.42670   2
  -6   3  11 -0.1211  4.6281   2
  -5  -3  11 0.83599 5.03617   2
  -5   3  11 13.3057  5.6455   2
  -4  -3  11 3.09509 4.91170   3
  -4  -3  11 7.72933 5.70307   2
  -4   3  11 -2.0869  4.6340   6
  -3  -3  11 13.6983  6.0721   6
  -3  -3  11 16.8339  6.0497   2
  -3   3  11 19.2940  6.0460   6
  -2  -3  11 6.82969 5.73978   6
  -2  -3  11 3.69224 5.29653   3
  -2  -3  11 -0.6018  4.8329   2
  -2   3  11 6.18923 6.00342   6
  -1  -3  11 8.80975 5.76511   3
  -1  -3  11 4.00388 5.38820   6
  -1  -3  11 6.23175 5.84929   4
  -1   3  11 11.1350  6.3509   6
   0  -3  11 -1.4109  4.8289   3
   0  -3  11 1.28486 4.96028   6
   0   3  11 1.10573 5.78470   6
   1  -3  11 4.12080 4.17043   6
   1  -3  11 6.40387 6.41573   3
   1   3  11 -0.2521  4.8849   6
   2   3  11 15.9333  4.9046   6
  -7  -4  11 4.31999 4.82359   2
  -7  -4  11 0.22151 3.77410   4
  -6  -4  11 42.9804  6.8883   4
  -6  -4  11 33.9382  6.9167   2
  -5  -4  11 11.1572  5.7721   4
  -5  -4  11 8.07774 5.42571   2
  -4  -4  11 6.18671 5.34905   2
  -4  -4  11 11.2337  5.9793   4
  -4  -4  11 12.8663  5.5449   3
  -4   4  11 8.41275 4.69413   6
  -3  -4  11 1.88817 5.14945   6
  -3  -4  11 12.8259  8.1495   4
  -3  -4  11 13.6412  5.7202   3
  -3  -4  11 8.10746 5.17839   2
  -3   4  11 2.49600 5.19543   6
  -2  -4  11 -1.1378  5.0436   3
  -2  -4  11 -0.2575  5.2230   6
  -2  -4  11 11.4032  5.5973   4
  -2  -4  11 -1.0457  4.6251   2
  -2   4  11 13.5633  5.8024   6
  -1  -4  11 -0.1337  4.5155   4
  -1  -4  11 1.41478 5.04183   3
  -1  -4  11 -1.3785  4.6222   6
  -1   4  11 2.72991 5.89425   6
   0  -4  11 191.198  14.412   3
   0  -4  11 161.302  13.453   6
   0   4  11 165.031  14.506   6
   1  -4  11 0.47414 3.30443   6
   1  -4  11 5.62604 6.05478   3
   1   4  11 -9.7734  5.0850   6
  -7  -5  11 1.41511 3.48496   4
  -7  -5  11 3.40560 4.84596   2
  -6  -5  11 72.1283  8.7812   2
  -6  -5  11 83.1104  8.6943   4
  -5  -5  11 4.57887 5.51368   4
  -5  -5  11 4.12006 5.18832   2
  -4  -5  11 43.0892  8.5752   2
  -4  -5  11 34.0656  6.5919   3
  -4  -5  11 32.5666  7.2818   4
  -3  -5  11 1.14339 4.83556   3
  -3  -5  11 7.45925 5.90546   4
  -3  -5  11 -5.7813  4.3533   2
  -3   5  11 8.11362 4.86967   6
  -2  -5  11 9.05962 7.52638   4
  -2  -5  11 7.35659 4.60194   2
  -2  -5  11 5.05447 5.37641   3
  -2  -5  11 1.83296 4.79216   6
  -2   5  11 5.57694 5.19076   6
  -1  -5  11 60.4736  7.7521   4
  -1  -5  11 74.1973  8.4512   6
   0  -5  11 8.14753 4.36469   6
   0  -5  11 7.87975 5.50569   3
   0   5  11 11.8724  5.8638   6
   1  -5  11 8.80211 6.19164   3
   1   5  11 6.06688 4.98615   6
  -7  -6  11 30.5017  5.8627   2
  -6  -6  11 -0.7996  4.4903   4
  -6  -6  11 0.64328 4.63350   2
  -5  -6  11 -1.5869  4.4710   2
  -5  -6  11 9.14575 5.70043   4
  -4  -6  11 35.2419  6.4170   3
  -4  -6  11 28.4409  6.2027   2
  -4  -6  11 17.6747  6.4482   4
  -3  -6  11 4.92868 4.39736   2
  -3  -6  11 -4.8753  5.3146   4
  -3  -6  11 1.87842 5.02605   3
  -3   6  11 4.83091 4.43356   6
  -2  -6  11 14.1748  5.6101   4
  -2  -6  11 11.8797  5.7910   3
  -1  -6  11 -0.9079  4.1281   4
  -1  -6  11 -0.5124  5.0719   3
  -1  -6  11 3.74895 4.28629   6
  -1   6  11 -1.4607  4.9158   6
   0  -6  11 10.7614  3.9307   6
   0  -6  11 10.5379  5.3482   3
   0   6  11 17.3704  5.7254   6
   1   6  11 25.1842  5.5046   6
  -7  -7  11 25.8789  5.1997   2
  -6  -7  11 10.4721  4.7101   2
  -6  -7  11 -1.1040  6.0523   4
  -5  -7  11 -6.0356  5.0633   4
  -5  -7  11 -3.3298  4.3967   2
  -4  -7  11 6.85967 5.57073   4
  -4  -7  11 5.92646 6.30815   2
  -3  -7  11 1.85837 5.29775   4
  -3  -7  11 6.80861 5.16883   3
  -3  -7  11 6.83978 3.97661   2
   2  -7 -11 13.5776  4.7729   7
  -2  -7  11 16.5021  5.9537   3
  -2  -7  11 9.64844 5.21321   4
  -2   7  11 7.00936 4.47126   6
  -1  -7  11 3.16728 5.12311   3
  -1  -7  11 5.09840 4.20817   4
  -1   7  11 13.5077  6.6084   6
   0  -7  11 61.3157  7.6585   3
   0   7  11 66.6524  7.7981   6
  -6  -8  11 -1.9199  3.8848   2
  -6  -8  11 9.13917 4.37327   4
  -5  -8  11 8.97065 5.16769   4
  -5  -8  11 -7.0287  4.3113   2
  -4  -8  11 141.160  12.694   4
  -4  -8  11 163.094  11.865   2
  -3  -8  11 115.220  10.581   3
  -3  -8  11 116.885  10.853   4
  -2  -8  11 21.2214  5.4181   4
  -2  -8  11 20.9092  5.8184   3
   2  -8 -11 14.0229  4.7009   7
  -1  -8  11 50.7435  7.1568   3
  -1  -8  11 45.6445  6.2247   4
   1  -8 -11 59.4488  7.2871   7
  -1   8  11 48.3735  6.2376   6
   0   8  11 22.1662  4.9639   6
  -5  -9  11 6.20633 3.87472   2
  -5  -9  11 4.75915 4.61015   4
  -4  -9  11 -4.3104  5.0217   4
  -3  -9  11 3.85129 4.82593   4
  -3  -9  11 0.94846 4.16606   3
  -2  -9  11 12.3554  4.7178   3
   2  -9 -11 6.18294 3.94564   7
  -2  -9  11 2.27307 4.33745   4
  -1  -9  11 23.6221  4.4905   4
  -1  -9  11 10.2783  4.5890   3
   1  -9 -11 14.1628  4.6559   7
  -4 -10  11 18.5187  5.1462   4
  -3 -10  11 71.0780  7.9208   4
  -2 -10  11 -3.4045  3.4751   4
   2 -10 -11 3.24999 3.26439   7
  -7   0  12 0.53360 3.63307   2
  -6   0  12 134.304  11.430   2
  -5   0  12 -0.4704  5.1974   2
  -4   0  12 419.121  26.790   2
  -3   0  12 6.52955 5.69806   6
  -2   0  12 4.90935 3.82065   3
  -2   0  12 4.31544 5.60948   6
  -1   0  12 5.11652 5.46077   6
   0   0  12 18.3550  7.4597   6
  -7  -1  12 -0.1292  3.6947   2
  -7   1  12 -1.8478  3.6027   2
  -6  -1  12 2.59025 5.10515   2
  -6   1  12 5.14705 4.83960   2
  -5  -1  12 22.1397  6.6339   2
  -5   1  12 14.5214  5.8928   2
  -4  -1  12 81.6441  9.8031   2
  -4   1  12 91.4344  9.6652   6
  -3  -1  12 9.50628 5.81773   6
  -3  -1  12 17.4766  4.9531   3
  -2  -1  12 23.9021  6.5647   6
  -2  -1  12 16.0546  4.8449   3
  -2   1  12 20.8869  6.6216   6
  -1  -1  12 0.97275 5.18528   6
  -1  -1  12 1.59120 3.89042   3
  -1   1  12 9.50474 5.77988   6
   0  -1  12 2.22841 4.57342   6
   0   1  12 1.54280 4.94237   6
  -7  -2  12 37.6034  5.8188   2
  -6  -2  12 5.12319 4.67560   2
  -4  -2  12 134.111  12.301   2
  -4   2  12 150.526  12.366   6
  -3  -2  12 9.88268 4.81154   3
  -3  -2  12 18.1773  6.2991   6
  -3   2  12 14.6862  5.7881   6
  -2  -2  12 5.56229 5.90418   4
  -2  -2  12 1.67849 5.30961   6
  -2  -2  12 2.23730 4.22886   3
  -2   2  12 11.1958  5.8794   6
  -1  -2  12 30.6486  6.5568   6
  -1  -2  12 24.1788  5.3811   3
  -1   2  12 19.7497  6.4939   6
   0  -2  12 98.2721  9.2942   3
   0  -2  12 130.331  10.518   6
   0   2  12 118.829  10.880   6
  -7  -3  12 -0.4506  3.6865   2
  -6  -3  12 8.09818 4.87113   2
  -6  -3  12 0.40982 4.96304   4
  -5  -3  12 6.17774 5.00712   2
  -4  -3  12 101.747  10.014   2
  -4   3  12 93.7934  9.3523   6
  -3  -3  12 20.1300  6.8131   4
  -3  -3  12 13.7292  5.0907   3
  -3   3  12 7.90177 5.20322   6
  -2  -3  12 23.2227  6.2921   6
  -2  -3  12 20.0013  6.6381   4
  -2   3  12 19.9567  6.2695   6
  -1  -3  12 1.17988 4.68108   6
  -1  -3  12 1.72972 4.13528   3
  -1   3  12 11.5071  5.6044   6
   0  -3  12 0.85332 3.89231   6
   0   3  12 16.0979  5.3221   6
  -6  -4  12 -1.2247  4.3258   2
  -6  -4  12 -6.0020  4.7595   4
  -5  -4  12 11.0589  4.8935   2
  -4  -4  12 33.2297  6.7431   4
  -4  -4  12 41.4551  6.9341   2
  -4   4  12 46.6148  6.2221   6
  -3  -4  12 37.0442  6.6266   3
  -3   4  12 31.9068  6.1916   6
  -2  -4  12 124.977  11.429   6
  -2  -4  12 131.626  11.287   3
  -2  -4  12 128.785  11.324   4
  -2   4  12 121.677  11.482   6
  -1  -4  12 73.3447  7.9943   6
  -1  -4  12 68.3858  8.0258   3
  -1   4  12 81.9417  8.8889   6
   0  -4  12 38.8876  5.2811   6
  -6  -5  12 5.96904 4.39901   2
  -6  -5  12 -4.3226  4.4859   4
  -5  -5  12 13.8231  5.4467   4
  -5  -5  12 12.5128  4.9734   2
  -4  -5  12 3.44411 4.64935   2
  -4  -5  12 -0.5951  4.7094   4
  -3  -5  12 11.9987  5.1155   3
  -3  -5  12 18.9974  5.7479   4
  -2  -5  12 -5.0261  5.0201   4
  -2  -5  12 -3.3465  4.2758   3
  -2   5  12 9.02162 4.59936   6
  -1  -5  12 3.55824 4.33319   3
  -1   5  12 3.89586 4.68769   6
  -6  -6  12 0.07990 3.91194   2
  -5  -6  12 4.75063 4.65522   4
  -5  -6  12 -4.4522  3.7545   2
  -4  -6  12 0.21221 3.93059   2
  -4  -6  12 -2.5875  4.6707   4
  -3  -6  12 2.04169 4.16883   3
  -3  -6  12 -1.3025  4.3712   4
  -2  -6  12 5.53413 4.43666   3
  -2   6  12 7.61830 3.92239   6
  -1   6  12 -0.3685  3.7150   6
  -5  -7  12 3.14940 4.52256   4
  -5  -7  12 4.15661 3.61843   2
  -4  -7  12 38.8958  6.3205   4
  -4  -7  12 37.8968  5.2481   2
  -3  -7  12 4.80758 4.43196   4
  -3  -7  12 12.1642  4.5595   3
  -2  -7  12 7.27056 3.91545   4
  -3   0  13 7.77362 4.71544   6
  -2   0  13 3.80678 4.47251   6
  -3   1  13 88.0620  8.9527   6
  -2  -1  13 8.86931 4.60307   6
  -2   1  13 13.8145  4.7988   6
  -3   2  13 -0.7894  3.6413   6
  -2  -2  13 7.75913 4.18200   6
  -2   2  13 6.52258 4.32906   6
  -3   3  13 5.63340 3.69076   6
   0   0   0    0.00    0.00   0
;
_shelx_res_checksum     92150
_shelx_res_file
;
TITL import
CELL 1.54183 8.8836 16.467 11.4865 90 111.271 90
ZERR 4 0.0004 0.001 0.0006 0 0.003 0
LATT 1
SYMM 0.5-X,0.5+Y,0.5-Z
SFAC C H B F N
UNIT 72.00028 84.00056 4 8 8
L.S. 10
PLAN  20
conf
bond $H
HTAB
fmap 2
acta
MERG 2
REM <HKL>C:/MyTemp/2010_Struc/Tanja_Cu_100416/sad2008.hkl</HKL>
WGHT    0.062600    0.277600
FVAR       0.79015
C5    1   -0.125908    0.368574    0.106172    11.00000    0.03226    0.02472 =
         0.02985    0.00003    0.01151   -0.00045
C6    1   -0.149860    0.278573    0.096074    11.00000    0.03599    0.02363 =
         0.03679   -0.00194    0.01108   -0.00022
AFIX  23
H6A   2   -0.085735    0.253126    0.174601    11.00000   -1.20000
H6B   2   -0.114223    0.257509    0.031508    11.00000   -1.20000
AFIX   0
C7    1   -0.329388    0.258259    0.064012    11.00000    0.04045    0.02667 =
         0.05189   -0.00173    0.02005   -0.00423
AFIX  23
H7A   2   -0.348754    0.202322    0.036090    11.00000   -1.20000
H7B   2   -0.355703    0.263636    0.138557    11.00000   -1.20000
AFIX   0
C8    1   -0.438643    0.313731   -0.037363    11.00000    0.03152    0.03064 =
         0.05437   -0.00613    0.01340   -0.00312
AFIX  23
H8A   2   -0.549780    0.296093   -0.059809    11.00000   -1.20000
H8B   2   -0.410316    0.309410   -0.111123    11.00000   -1.20000
AFIX   0
C9    1   -0.424485    0.402299    0.004750    11.00007    0.03026    0.03135 =
         0.04277   -0.00115    0.01352    0.00044
AFIX  23
H9A   2   -0.477626    0.436953   -0.066695    11.00007   -1.20000
H9B   2   -0.477958    0.409526    0.064170    11.00007   -1.20000
AFIX   0
C10   1   -0.250124    0.426355    0.064255    11.00000    0.02883    0.02605 =
         0.03131   -0.00009    0.01124    0.00243
C11   1   -0.177022    0.501783    0.090290    11.00000    0.03142    0.02327 =
         0.03298    0.00138    0.01029    0.00415
AFIX  43
H11   2   -0.229534    0.551662    0.072405    11.00000   -1.20000
AFIX   0
C12   1   -0.009852    0.489983    0.148379    11.00000    0.03239    0.02243 =
         0.02921    0.00116    0.01038    0.00219
C13   1    0.116836    0.545694    0.194753    11.00000    0.03386    0.02372 =
         0.02811    0.00017    0.01068    0.00009
C14   1    0.275318    0.518811    0.249920    11.00000    0.03181    0.02428 =
         0.02969    0.00124    0.00927    0.00033
C15   1    0.421705    0.561159    0.305432    11.00000    0.03397    0.02565 =
         0.03446    0.00003    0.00962   -0.00334
AFIX  43
H15   2    0.433508    0.617286    0.311683    11.00000   -1.20000
AFIX   0
C16   1    0.544820    0.504812    0.349024    11.00000    0.03003    0.03307 =
         0.03189   -0.00050    0.00988   -0.00050
C17   1    0.724415    0.515154    0.414880    11.00000    0.03244    0.03987 =
         0.04346   -0.00199    0.01053   -0.00355
PART 1
AFIX  23
H17A  2    0.747841    0.530905    0.501054    10.50000   -1.20000
H17B  2    0.763451    0.557638    0.374544    10.50000   -1.20000
AFIX  23
PART 0
PART 2
H17C  2    0.770690    0.536270    0.356431    10.50000   -1.20000
H17D  2    0.744556    0.554341    0.481887    10.50000   -1.20000
AFIX   0
PART 0
PART 1
C18A  1    0.811829    0.433040    0.410354    10.50000    0.02725    0.04326 =
         0.03996   -0.00958    0.01349   -0.00057
AFIX  23
H18A  2    0.807878    0.423420    0.325981    10.50000   -1.20000
H18B  2    0.924354    0.436458    0.464958    10.50000   -1.20000
AFIX   0
C19A  1    0.729703    0.361668    0.452047    10.50000    0.02999    0.03394 =
         0.03134    0.00301    0.00946    0.00908
AFIX  23
H19A  2    0.793241    0.312598    0.460620    10.50000   -1.20000
H19B  2    0.721892    0.373815    0.532295    10.50000   -1.20000
AFIX   0
PART 0
PART 2
C18B  1    0.804409    0.436999    0.467361    10.50000    0.03423    0.04742 =
         0.04404   -0.00193    0.00833    0.00306
AFIX  23
H18C  2    0.919321    0.442032    0.484759    10.50000   -1.20000
H18D  2    0.790451    0.426917    0.546035    10.50000   -1.20000
AFIX   0
C19B  1    0.741792    0.366518    0.384302    10.50000    0.03234    0.04281 =
         0.06317   -0.00263    0.00765    0.00257
AFIX  23
H19C  2    0.803069    0.318743    0.423631    10.50000   -1.20000
H19D  2    0.759746    0.375732    0.306942    10.50000   -1.20000
AFIX   0
PART 0
C20   1    0.559903    0.349145    0.352959    11.00000    0.03244    0.03207 =
         0.04126    0.00099    0.00995    0.00446
PART 1
AFIX  23
H20A  2    0.568840    0.325217    0.278571    10.50000   -1.20000
H20B  2    0.499319    0.312011    0.384857    10.50000   -1.20000
AFIX  23
PART 0
PART 2
H20C  2    0.520187    0.311770    0.283155    10.50000   -1.20000
H20D  2    0.543281    0.324958    0.424358    10.50000   -1.20000
AFIX   0
PART 0
C21   1    0.472444    0.428039    0.320337    11.00000    0.02893    0.03084 =
         0.02731    0.00067    0.00945    0.00257
C23   1    0.077673    0.634825    0.188867    11.00000    0.03532    0.02424 =
         0.03842    0.00089    0.00814    0.00020
AFIX 137
H23A  2    0.035513    0.647956    0.252586    11.00000   -1.50000
H23B  2   -0.001439    0.647580    0.108363    11.00000   -1.50000
H23C  2    0.173951    0.665823    0.201896    11.00000   -1.50000
AFIX   0
B1    3    0.187251    0.365991    0.210530    11.00000    0.03269    0.02161 =
         0.03640    0.00072    0.00810    0.00285
N4    5    0.018952    0.406082    0.156265    11.00000    0.03034    0.02139 =
         0.03090    0.00037    0.00944    0.00056
N22   5    0.311443    0.435949    0.260116    11.00000    0.03029    0.02433 =
         0.03048    0.00054    0.00963    0.00247
F2    4    0.195988    0.313823    0.307392    11.00000    0.03773    0.03406 =
         0.05147    0.01740    0.00550   -0.00109
F3    4    0.219551    0.322850    0.117655    11.00000    0.03387    0.03790 =
         0.05210   -0.01713    0.00938    0.00474
HKLF 4
REM  import
REM R1 =  0.0471 for    1902 Fo > 4sig(Fo)  and  0.0647 for all    2511 data
REM    227 parameters refined using      0 restraints
END
WGHT      0.0626      0.2776
REM Instructions for potential hydrogen bonds
HTAB C6 F2
HTAB C20 F2
REM Highest difference peak  0.167,  deepest hole -0.303,  1-sigma level  0.045
Q1    1   0.2057  0.5329  0.1856  11.00000  0.05    0.17
Q2    1   0.5017  0.5276  0.2830  11.00000  0.05    0.16
Q3    1  -0.3558  0.5784  0.1007  11.00000  0.05    0.16
Q4    1  -0.1971  0.3942  0.0476  11.00000  0.05    0.15
Q5    1   0.1225  0.6661  0.2686  11.00000  0.05    0.15
Q6    1   0.0226  0.4555  0.1149  11.00000  0.05    0.15
Q7    1  -0.2215  0.4612  0.0196  11.00000  0.05    0.15
Q8    1   0.0055  0.4497  0.2055  11.00000  0.05    0.14
Q9    1   0.5134  0.4561  0.3805  11.00000  0.05    0.14
Q10   1   0.6296  0.5132  0.3476  11.00000  0.05    0.14
Q11   1  -0.2087  0.3913  0.1162  11.00000  0.05    0.14
Q12   1   0.0587  0.5211  0.1273  11.00000  0.05    0.14
Q13   1   0.4015  0.2512  0.2229  11.00000  0.05    0.13
Q14   1   0.2008  0.5402  0.2897  11.00000  0.05    0.13
Q15   1   1.0106  0.3711  0.5672  11.00000  0.05    0.13
Q16   1  -0.3236  0.4146  0.0447  11.00000  0.05    0.13
Q17   1   0.3528  0.5467  0.2281  11.00000  0.05    0.12
Q18   1  -0.3910  0.5154 -0.0593  11.00000  0.05    0.12
Q19   1   0.1248  0.7369  0.1395  11.00000  0.05    0.12
Q20   1  -0.5330  0.5022 -0.1029  11.00000  0.05    0.12
;
_shelxl_version_number         .2013
