# Supplementary material for: 4,4-Di­fluoro-2,3;5,6-bis­(tetra­methylene)-4-bora-3a,4a-di­aza-s-indacene (LD540)
Source: Acta Crystallogr Sect E Struct Rep Online. 2013 Dec 18;70(Pt 1):o74. doi: 10.1107/S1600536813033448 (PMC3914101; doi:10.1107/S1600536813033448)
Supplement: Supplementary file 2 [file e-70-00o74-Isup2.hkl]

#
# h,k,l, Fc-squared, Fo-squared, sigma(Fo-squared), status flag
#
data_I
_shelx_title ' import'
_shelx_refln_list_code          4
_shelx_F_calc_maximum      131.52
_exptl_crystal_F_000       664.00
_reflns_d_resolution_high  0.8629

loop_
 _space_group_symop_operation_xyz
 'x, y, z'
 '-x+1/2, y+1/2, -z+1/2'
 '-x, -y, -z'
 'x-1/2, -y-1/2, z-1/2'

_cell_length_a     8.8836
_cell_length_b    16.4670
_cell_length_c    11.4865
_cell_angle_alpha  90.000
_cell_angle_beta  111.271
_cell_angle_gamma  90.000

_shelx_F_squared_multiplier     1.000

loop_
 _refln_index_h
 _refln_index_k
 _refln_index_l
 _refln_F_squared_calc
 _refln_F_squared_meas
 _refln_F_squared_sigma
 _refln_observed_status
   2   0   0       2765.97       2543.65       141.66 o
   4   0   0       2864.81       2977.87       159.71 o
   6   0   0         15.98         18.67         8.32 o
   8   0   0        283.92        251.59        15.14 o
   1   1   0          3.25          4.63         1.24 o
   2   1   0        963.44        889.72        37.84 o
   3   1   0       1647.20       1642.11        61.21 o
   4   1   0        169.99        143.71         9.68 o
   5   1   0        215.41        212.72        14.28 o
   6   1   0       1480.80       1414.30        59.22 o
   7   1   0        624.76        515.53        20.58 o
   8   1   0         91.02         71.62         9.24 o
   9   1   0         49.29         66.46         5.17 o
   1   2   0       1995.75       1790.68        48.80 o
   2   2   0        267.08        273.96        11.77 o
   3   2   0       5612.37       5265.04       196.18 o
   4   2   0       1507.50       1783.28        75.06 o
   5   2   0        331.89        328.90        10.47 o
   6   2   0         17.31         23.18         5.33 o
   7   2   0        655.01        619.64        20.25 o
   8   2   0         46.44         50.91         5.55 o
   9   2   0          0.08          3.78         3.10 o
   1   3   0         99.06         97.39         3.84 o
   2   3   0        980.84        901.48        34.27 o
   3   3   0       2861.38       2787.20       105.47 o
   4   3   0       1543.41       1624.32       156.22 o
   5   3   0        917.68        921.15        25.23 o
   6   3   0         32.34         37.60         4.73 o
   7   3   0        280.86        228.57         9.03 o
   8   3   0          1.33          2.88         3.62 o
   9   3   0         87.35         91.48         6.49 o
   0   4   0         54.97         32.51         5.61 o
   1   4   0       2656.46       2384.45        98.22 o
   2   4   0        812.18        761.89        29.80 o
   3   4   0       1626.77       1570.93        60.51 o
   4   4   0         15.57          7.56         5.19 o
   5   4   0          4.03          8.59         2.63 o
   6   4   0        474.81        480.95        16.22 o
   7   4   0        284.69        246.91        10.68 o
   8   4   0          3.32          0.52         3.53 o
   9   4   0        112.68        134.03        11.16 o
   1   5   0          5.21          0.76         4.00 o
   2   5   0       1342.98       1365.77        55.12 o
   3   5   0       1404.46       1457.03        59.24 o
   4   5   0        763.93        717.93        19.51 o
   5   5   0        275.31        274.03         7.85 o
   6   5   0        743.19        777.15        28.67 o
   7   5   0          0.17          2.91         3.52 o
   8   5   0          2.24          3.23         4.00 o
   9   5   0          0.43          2.08         4.35 o
   0   6   0       1083.96        927.56        64.20 o
   1   6   0        503.42        441.86        19.31 o
   2   6   0        712.52        638.18        27.33 o
   3   6   0        253.70        221.43        12.15 o
   4   6   0        509.95        446.47        12.92 o
   5   6   0        219.56        203.18        14.39 o
   6   6   0         76.53         68.95         7.20 o
   7   6   0          4.06         -0.66         4.52 o
   8   6   0         31.44         34.02         5.40 o
   9   6   0          7.53          6.60         5.22 o
   1   7   0        808.38        768.30        48.30 o
   2   7   0         74.51         55.62         9.31 o
   3   7   0         32.75         34.06         4.03 o
   4   7   0         80.84         74.00         4.11 o
   5   7   0         27.02         34.34         4.99 o
   6   7   0        116.45        118.71         6.89 o
   7   7   0         33.35         37.62         7.88 o
   8   7   0         95.50         98.60         7.36 o
   0   8   0        390.89        353.02        23.39 o
   1   8   0        263.34        237.31        13.01 o
   2   8   0        438.03        469.04        14.82 o
   3   8   0        508.86        534.17        14.94 o
   4   8   0        120.68        123.77         7.28 o
   5   8   0        131.02        135.90         9.22 o
   6   8   0         26.85         30.68         6.79 o
   7   8   0          3.33          4.82         3.88 o
   8   8   0         55.91         55.87         4.71 o
   1   9   0        486.54        520.85        19.08 o
   2   9   0        523.74        505.16        18.59 o
   3   9   0        289.71        280.63        12.41 o
   4   9   0        492.06        489.42        18.58 o
   5   9   0          2.92          9.59         5.60 o
   6   9   0          4.54         -2.56         4.18 o
   7   9   0        225.33        223.01         9.66 o
   8   9   0         42.37         45.35         4.94 o
   0  10   0         26.34         38.57         6.13 o
   1  10   0       1269.21       1380.31        45.65 o
   2  10   0        193.99        198.58         7.60 o
   3  10   0         38.70         42.22         5.46 o
   4  10   0        489.01        477.27        18.74 o
   5  10   0         33.43         26.42         6.95 o
   6  10   0         61.03         54.69         5.34 o
   7  10   0          6.11         10.24         4.47 o
   8  10   0          0.42         -4.08         4.08 o
   1  11   0        133.27        136.25         6.20 o
   2  11   0          0.77         -3.74         3.74 o
   3  11   0         13.51         18.50         4.97 o
   4  11   0        138.31        132.64         8.51 o
   5  11   0       1103.07       1045.18        44.82 o
   6  11   0         60.42         58.58         7.09 o
   7  11   0          0.08          2.27         5.40 o
   0  12   0        780.20        716.43        45.70 o
   1  12   0       1142.03       1079.22        36.77 o
   2  12   0         13.14         14.89         5.45 o
   3  12   0         19.05          9.72         4.80 o
   4  12   0        775.94        689.09        37.88 o
   5  12   0          1.45         -3.00         4.85 o
   6  12   0         54.38         38.77         5.83 o
   7  12   0         15.22         20.04         5.60 o
   1  13   0         84.02         77.60         6.24 o
   2  13   0        886.97        800.98        28.47 o
   3  13   0         44.75         47.65         4.74 o
   4  13   0         72.99         71.56         5.94 o
   5  13   0          8.71          5.27         6.82 o
   6  13   0         23.04         25.01         6.74 o
   0  14   0        584.95        538.68        49.47 o
   1  14   0         27.49         31.88         5.08 o
   2  14   0         10.92         11.84         3.80 o
   3  14   0        194.87        186.61        14.47 o
   4  14   0         14.80          6.99         3.73 o
   5  14   0         55.14         61.46         6.27 o
   6  14   0         10.01         10.26         5.67 o
   1  15   0          0.71          1.03         4.43 o
   2  15   0         63.94         53.00         5.31 o
   3  15   0        220.18        197.89        20.92 o
   4  15   0         36.43         35.15         6.04 o
   5  15   0          2.45         -1.49         3.84 o
   0  16   0       1265.42       1180.40        49.24 o
   1  16   0         29.99         24.18         5.86 o
   2  16   0        239.41        213.53        11.02 o
   3  16   0        131.53        123.85         9.49 o
   4  16   0          9.44          7.39         5.46 o
   5  16   0        120.67        135.24        10.07 o
   1  17   0         18.22         20.10         4.66 o
   2  17   0         12.42          6.49         4.28 o
   3  17   0         89.10         99.42        13.56 o
   4  17   0        268.44        274.62        33.04 o
   0  18   0         15.77         18.25         5.78 o
   1  18   0         16.84         22.68         4.48 o
   2  18   0         13.38         10.85         3.84 o
   3  18   0          0.41          0.70         4.13 o
  -9   0   1          2.52         -4.12         4.76 o
  -7   0   1        174.16        150.04        17.11 o
  -5   0   1        787.25        864.10        52.38 o
  -3   0   1          0.43          1.97         4.61 o
  -1   0   1      13512.06      11493.60       631.99 o
   1   0   1         19.21         23.57         2.57 o
   3   0   1         54.64         59.22         8.39 o
   5   0   1         19.78         34.12         4.51 o
   7   0   1          3.33          1.98         5.54 o
   9   0   1        611.55        671.19        44.09 o
  -9   1   1         43.80         44.26         4.69 o
  -8   1   1         28.62         25.35         4.81 o
  -7   1   1          2.67          8.12         6.18 o
  -6   1   1         17.59         31.29         6.58 o
  -5   1   1         13.30          9.16         4.47 o
  -4   1   1         63.05         85.66         8.05 o
  -3   1   1         91.08         86.20         6.23 o
  -2   1   1        804.22        740.74        35.05 o
  -1   1   1       1430.53       1370.49        40.18 o
   0   1   1       1272.28       1170.49        33.14 o
   1   1   1        453.27        390.87        11.63 o
   2   1   1        606.43        592.85        22.88 o
   3   1   1       5107.23       4973.70       185.52 o
   4   1   1        529.55        635.56        37.57 o
   5   1   1       1374.78       1400.83        38.33 o
   6   1   1          4.46          5.58         3.94 o
   7   1   1         40.22         44.95         4.50 o
   8   1   1         77.98         75.10         5.81 o
   9   1   1         17.79         13.47         3.93 o
  -9   2   1          0.14          2.23         3.68 o
  -8   2   1          6.38          4.84         4.03 o
  -7   2   1         33.15         39.51        15.04 o
  -6   2   1          4.51         12.32         8.32 o
  -5   2   1         10.41         27.89         3.37 o
  -4   2   1       1277.95       1306.29        49.79 o
  -3   2   1       1535.45       1432.69        53.66 o
  -2   2   1       2481.83       2286.52        71.38 o
  -1   2   1       2309.73       2169.93        71.16 o
   0   2   1      11226.84       8947.89       308.03 o
   1   2   1       1648.04       1709.48        69.95 o
   2   2   1       1564.58       1533.91        58.48 o
   3   2   1        608.72        574.57        23.44 o
   4   2   1       1030.14       1148.63        49.17 o
   5   2   1        417.18        419.14        14.09 o
   6   2   1       1452.21       1457.08        38.02 o
   7   2   1         41.93         41.80         4.95 o
   8   2   1         10.05         14.98         4.59 o
   9   2   1         27.29         35.06         5.45 o
  -9   3   1         26.13         29.39         4.84 o
  -8   3   1        170.98        201.42         8.31 o
  -7   3   1        154.81        136.72         9.16 o
  -6   3   1        625.15        630.63        23.03 o
  -5   3   1        338.70        370.55        12.21 o
  -4   3   1       1360.52       1531.68        58.75 o
  -3   3   1        404.35        389.70        12.99 o
  -2   3   1       2521.95       2352.90        92.32 o
  -1   3   1        912.84        845.39        29.42 o
   0   3   1       2467.45       2125.15        71.35 o
   1   3   1        201.17        186.69         7.04 o
   2   3   1       1519.66       1413.33        81.97 o
   3   3   1        218.11        245.22        12.50 o
   4   3   1        809.44        771.52        26.39 o
   5   3   1        286.34        277.33         9.22 o
   6   3   1       1932.61       1837.16        49.60 o
   7   3   1        284.58        287.33        10.44 o
   8   3   1         35.68         37.48         4.87 o
   9   3   1          4.84          2.93         4.16 o
  -9   4   1          0.19         -0.80         3.73 o
  -8   4   1         12.57          9.19         4.12 o
  -7   4   1        500.58        480.22        22.89 o
  -6   4   1        108.40        135.35        11.06 o
  -5   4   1          0.11         -0.64         2.71 o
  -4   4   1        371.99        416.31        18.58 o
  -3   4   1        167.10        168.91         9.42 o
  -2   4   1        523.24        474.91        39.50 o
  -1   4   1        394.89        345.80        14.45 o
   0   4   1       1801.00       1473.06        68.12 o
   1   4   1        724.21        663.76        33.76 o
   2   4   1       3704.24       3474.35       197.66 o
   3   4   1        340.41        362.02        20.93 o
   4   4   1         29.86         39.33         3.70 o
   5   4   1         14.37         15.18         2.71 o
   6   4   1        386.78        375.08        12.18 o
   7   4   1        338.80        306.81        12.38 o
   8   4   1         48.26         72.27         5.73 o
   9   4   1         20.15         18.94         6.81 o
  -9   5   1         23.42         22.16         4.40 o
  -8   5   1         87.57         78.53         8.03 o
  -7   5   1        133.87        129.37         7.30 o
  -6   5   1        558.30        556.44        22.85 o
  -5   5   1         41.62         38.41         3.79 o
  -4   5   1        396.66        419.29        15.58 o
  -3   5   1        224.61        229.66        11.88 o
  -2   5   1         27.71         31.88         4.57 o
  -1   5   1       3175.63       2997.19       194.18 o
   0   5   1         44.30         38.72         4.32 o
   1   5   1       1158.27       1100.61        45.37 o
   2   5   1        851.48        799.90        33.02 o
   3   5   1       3702.21       3807.71       122.56 o
   4   5   1         44.86         41.46         3.71 o
   5   5   1        791.87        770.83        21.52 o
   6   5   1          0.34         -3.21         3.21 o
   7   5   1         25.15         16.36         4.24 o
   8   5   1          0.75         -1.10         4.22 o
  -9   6   1         36.21         49.64         5.03 o
  -8   6   1          8.02          8.09         3.82 o
  -7   6   1        595.58        547.50        21.19 o
  -6   6   1         15.21         13.17         5.31 o
  -5   6   1         35.72         38.28         3.85 o
  -4   6   1         81.95        100.04         6.39 o
  -3   6   1       4461.20       4613.28       189.30 o
  -2   6   1        395.46        398.21        17.69 o
  -1   6   1       2600.84       2441.79       115.62 o
   0   6   1         24.92         38.13         8.27 o
   1   6   1          2.53         14.23        12.92 o
   2   6   1         14.79         23.08         6.36 o
   3   6   1        284.98        311.63        10.74 o
   4   6   1         10.82         11.24         2.78 o
   5   6   1        710.51        682.53        29.66 o
   6   6   1        452.96        431.98        18.66 o
   7   6   1          0.06         -0.04         4.55 o
   8   6   1        137.83        151.19        13.43 o
  -9   7   1         36.42         40.15         5.51 o
  -8   7   1         30.43         37.08         4.54 o
  -7   7   1        291.51        297.22        13.63 o
  -6   7   1       1279.67       1177.03        40.77 o
  -5   7   1        663.18        641.04        20.05 o
  -4   7   1          0.53          2.48         2.65 o
  -3   7   1        374.70        393.50        14.87 o
  -2   7   1       1248.64       1396.01        62.78 o
  -1   7   1        410.51        417.34        20.28 o
   0   7   1        276.08        305.75        25.02 o
   1   7   1        235.88        229.26        11.91 o
   2   7   1        542.62        544.49        23.25 o
   3   7   1        227.83        220.60         8.62 o
   4   7   1        624.85        579.45        16.44 o
   5   7   1        120.49        123.69         6.88 o
   6   7   1          0.00          2.47         3.96 o
   7   7   1        352.31        288.96        12.40 o
   8   7   1         28.14         28.14         4.87 o
  -8   8   1         25.12         31.74         4.60 o
  -7   8   1        249.55        272.69        12.76 o
  -6   8   1          2.04          3.89         3.70 o
  -5   8   1          8.44          3.63         3.31 o
  -4   8   1        283.32        290.88         9.58 o
  -3   8   1        143.43        195.76        10.11 o
  -2   8   1         53.82         75.26         7.19 o
  -1   8   1        502.00        446.52        31.28 o
   0   8   1       1053.48       1195.72        54.72 o
   1   8   1       6668.42       6570.20       314.51 o
   2   8   1        206.69        214.84         9.66 o
   3   8   1          0.87          1.53         3.02 o
   4   8   1        397.34        410.33        16.29 o
   5   8   1         82.76         82.96         5.84 o
   6   8   1         25.86         23.77         4.56 o
   7   8   1         31.02         29.01         5.09 o
   8   8   1         28.62         24.72         5.37 o
  -8   9   1         16.81         23.58         4.48 o
  -7   9   1         99.28        101.02         7.31 o
  -6   9   1        738.28        724.73        22.76 o
  -5   9   1        114.16        112.10         8.44 o
  -4   9   1          6.33         10.17         3.99 o
  -3   9   1         14.50         21.09         4.49 o
  -2   9   1         94.83        115.56         8.68 o
  -1   9   1        137.50        144.23        10.64 o
   0   9   1        715.02        749.14        23.41 o
   1   9   1        303.00        289.91        10.64 o
   2   9   1        276.11        266.70        16.35 o
   3   9   1         11.24         15.42         4.22 o
   4   9   1        741.36        745.40        32.44 o
   5   9   1        346.18        302.36        12.93 o
   6   9   1         59.87         58.74         5.45 o
   7   9   1         20.30         36.08         5.81 o
   8   9   1        100.63        125.75        12.83 o
  -8  10   1         19.56         18.35         4.16 o
  -7  10   1        123.19        100.19         9.58 o
  -6  10   1         53.46         50.12         6.28 o
  -5  10   1        646.51        641.68        29.74 o
  -4  10   1        385.19        382.17        15.75 o
  -3  10   1        334.68        342.96        14.38 o
  -2  10   1       1441.84       1479.30        44.00 o
  -1  10   1         54.53         64.38         4.27 o
   0  10   1       1439.36       1464.83        45.01 o
   1  10   1          8.86          8.89         3.06 o
   2  10   1          0.25          6.07         2.79 o
   3  10   1         93.95         78.47         8.34 o
   4  10   1        598.07        564.56        21.28 o
   5  10   1        249.18        227.49        10.23 o
   6  10   1          0.36         -1.73         4.05 o
   7  10   1        111.61        113.49         7.45 o
  -8  11   1          4.61         -0.96         3.96 o
  -7  11   1          0.00          0.87         5.82 o
  -6  11   1          1.43          7.36         6.35 o
  -5  11   1        574.48        498.33        24.86 o
  -4  11   1        134.24        133.57         9.05 o
  -3  11   1          9.55         15.58         4.82 o
  -2  11   1         26.46         40.71         5.35 o
  -1  11   1        901.11        993.29        24.18 o
   0  11   1        222.41        240.86        11.18 o
   1  11   1        128.96        134.93         5.73 o
   2  11   1          0.64         -0.22         3.40 o
   3  11   1        114.11        113.10        10.04 o
   4  11   1        755.94        665.95        25.06 o
   5  11   1        196.78        171.57         8.54 o
   6  11   1        221.53        215.91        12.96 o
   7  11   1          3.97          5.17         3.80 o
  -7  12   1         16.26         12.78         5.67 o
  -6  12   1         39.39         39.80         5.77 o
  -5  12   1        150.25        145.12        11.75 o
  -4  12   1        219.32        180.28        12.00 o
  -3  12   1          5.41          9.45         4.98 o
  -2  12   1          1.83          0.24         4.32 o
  -1  12   1         11.21         25.80        10.09 o
   0  12   1         37.74         42.39         5.72 o
   1  12   1         50.20         53.05         4.94 o
   2  12   1        855.51        847.27        39.35 o
   3  12   1        486.38        509.06        17.25 o
   4  12   1        188.49        161.04        12.07 o
   5  12   1        104.86         84.07         7.41 o
   6  12   1          1.69         -3.65         4.27 o
   7  12   1          1.22          4.04         4.35 o
  -7  13   1          8.80         11.04         4.83 o
  -6  13   1         50.96         57.82         6.16 o
  -5  13   1        518.10        525.45        28.02 o
  -4  13   1        278.60        289.97        13.58 o
  -3  13   1         29.13         30.75        12.42 o
  -2  13   1        693.04        628.47        40.41 o
  -1  13   1        472.96        496.92        36.63 o
   0  13   1          1.64          3.84         4.61 o
   1  13   1         83.60         71.81         6.44 o
   2  13   1          4.47          2.43         3.86 o
   3  13   1         41.58         42.40         7.03 o
   4  13   1        211.68        178.90        10.33 o
   5  13   1         43.38         45.81         7.22 o
   6  13   1        115.14        146.26        15.06 o
  -6  14   1          7.73          8.77         4.01 o
  -5  14   1          8.66         11.36         4.68 o
  -4  14   1         19.03         15.49         4.20 o
  -3  14   1          8.09         15.34         4.46 o
  -2  14   1        393.42        350.14        13.36 o
  -1  14   1         39.29         27.71         6.48 o
   0  14   1          0.83         15.33         6.43 o
   1  14   1       1145.51       1047.34        36.57 o
   2  14   1       1285.83       1198.59        31.38 o
   3  14   1         81.37         80.63         7.15 o
   4  14   1         19.48         16.60         4.86 o
   5  14   1          6.29          2.32         5.06 o
   6  14   1          5.24          1.54         4.07 o
  -6  15   1          0.09          1.57         3.07 o
  -5  15   1         21.10         25.59         4.72 o
  -4  15   1          7.59          3.13         4.45 o
  -3  15   1         75.28         76.27         5.77 o
  -2  15   1         76.97         58.02         6.71 o
  -1  15   1         27.72         25.40         4.73 o
   0  15   1        124.71        139.19         7.80 o
   1  15   1          6.02         11.57         4.37 o
   2  15   1         47.32         70.55         5.06 o
   3  15   1         89.65         67.63        11.35 o
   4  15   1         29.74         19.55         6.08 o
   5  15   1          1.83          2.14         4.99 o
  -5  16   1         10.53         20.48         5.03 o
  -4  16   1          1.20          0.94         3.95 o
  -3  16   1          7.24         11.03         4.07 o
  -2  16   1        132.70         95.89         7.67 o
  -1  16   1        123.72        119.87        10.72 o
   0  16   1         14.00          6.95         4.52 o
   1  16   1         98.35         86.87         6.25 o
   2  16   1         19.47          9.28         4.71 o
   3  16   1          0.07          0.76         4.05 o
   4  16   1         10.89         20.72         5.66 o
  -4  17   1         26.53         26.26         9.24 o
  -3  17   1         63.29         67.70         8.22 o
  -2  17   1        200.88        235.67        18.33 o
  -1  17   1         71.36         69.87        10.20 o
   0  17   1         26.96         29.68         4.98 o
   1  17   1          0.17          1.95         3.60 o
   2  17   1          0.67          2.46         4.01 o
   3  17   1         73.98         85.83         7.86 o
  -3  18   1         16.63         28.36        10.70 o
  -2  18   1        185.49        199.48         9.57 o
  -1  18   1          0.38          3.99         7.35 o
   0  18   1         88.64         93.32         6.01 o
   1  18   1         76.54         89.74         5.52 o
   2  18   1         34.10         35.64         5.73 o
 -10   0   2        133.41        173.69        14.73 o
  -8   0   2          0.78         -3.78         8.57 o
  -6   0   2         70.77         84.77        11.21 o
  -4   0   2         59.93         71.75         8.79 o
  -2   0   2       1531.98       1445.88        92.91 o
   0   0   2       1190.63       1185.13        51.76 o
   2   0   2         79.23        102.55         8.80 o
   4   0   2         13.38         22.55         6.29 o
   6   0   2        165.83        197.69        14.99 o
   8   0   2        109.34        126.43         9.85 o
 -10   1   2          3.73          1.60         3.66 o
  -9   1   2         27.05         20.29         6.35 o
  -8   1   2        156.44        143.11        12.69 o
  -7   1   2         14.23         16.48         9.41 o
  -6   1   2        122.21        155.40         8.26 o
  -5   1   2       1732.55       1832.87        54.00 o
  -4   1   2       1120.84       1038.47        38.76 o
  -3   1   2        537.65        479.57        32.14 o
  -2   1   2       2082.43       1939.41        56.65 o
  -1   1   2        245.35        218.07         6.52 o
   0   1   2        478.00        494.44        14.25 o
   1   1   2        817.30        736.02        22.96 o
   2   1   2        420.81        394.56        16.20 o
   3   1   2        155.97        145.63        12.84 o
   4   1   2        209.02        211.00         9.99 o
   5   1   2         50.26         39.41         5.37 o
   6   1   2         58.51         60.28         5.49 o
   7   1   2          2.50          1.13         3.89 o
   8   1   2         90.84         95.48         6.10 o
  -9   2   2          3.35          0.54         3.85 o
  -8   2   2          0.32          1.85         4.43 o
  -7   2   2        443.41        462.55        23.58 o
  -6   2   2        301.72        291.16        10.82 o
  -5   2   2        373.97        432.98        12.45 o
  -4   2   2        815.29        795.05        30.96 o
  -3   2   2         25.19         26.17         3.58 o
  -2   2   2        242.68        237.59         7.65 o
   0   2   2       2335.22       2201.95        60.44 o
   1   2   2        245.57        227.32        10.38 o
   2   2   2       1126.17       1045.91        40.61 o
   3   2   2       1061.47       1144.61        46.21 o
   4   2   2         75.11         76.91         4.54 o
   5   2   2         77.42         75.36         9.50 o
   6   2   2         82.56         78.45         8.50 o
   7   2   2         87.27         78.58         5.88 o
   8   2   2          8.33         10.26         4.53 o
  -9   3   2          3.91         -0.51         3.32 o
  -8   3   2         51.74         44.76         7.53 o
  -7   3   2        601.51        657.30        24.35 o
  -6   3   2         69.85         81.97         9.60 o
  -5   3   2         20.34         18.52         3.11 o
  -4   3   2        275.10        321.20        14.71 o
  -3   3   2        273.85        267.85        11.89 o
  -2   3   2         35.83         31.30         2.47 o
  -1   3   2        561.89        554.02        16.74 o
   0   3   2        204.53        182.13         5.63 o
   1   3   2       3269.21       2931.42       111.74 o
   2   3   2        826.84        803.45        31.57 o
   3   3   2        661.53        699.01        23.55 o
   4   3   2        318.11        322.61        10.03 o
   5   3   2       1459.50       1412.29        56.10 o
   6   3   2         39.64         41.37         5.09 o
   7   3   2        226.11        229.90        10.46 o
   8   3   2         19.46         17.92         5.36 o
  -9   4   2          2.80          6.77         3.43 o
  -8   4   2        214.11        160.64        11.73 o
  -7   4   2        565.37        577.95        22.07 o
  -6   4   2         36.88         32.79         5.03 o
  -5   4   2        398.90        439.70        13.03 o
  -4   4   2        138.11        166.86         9.62 o
  -3   4   2        695.36        741.63        23.40 o
  -2   4   2        335.93        295.34        12.47 o
  -1   4   2        662.98        607.94        24.85 o
   0   4   2        135.73        107.31         5.82 o
   1   4   2         81.82         56.93         7.10 o
   2   4   2        188.83        186.40         9.99 o
   3   4   2        820.39        971.10        32.06 o
   4   4   2         78.71         85.71         4.89 o
   5   4   2         38.11         59.17         8.79 o
   6   4   2        936.08        832.15        26.07 o
   7   4   2         46.36         52.84         5.37 o
   8   4   2         12.29         18.59         3.81 o
  -9   5   2         18.94         19.05         4.84 o
  -8   5   2        262.04        248.80        18.43 o
  -7   5   2        211.00        206.47         9.40 o
  -6   5   2         64.99         67.48         7.30 o
  -5   5   2        322.00        306.26        12.74 o
  -4   5   2        854.93        917.72        31.25 o
  -3   5   2         55.47         47.89         5.62 o
  -2   5   2          0.61          3.37         3.82 o
  -1   5   2         11.02         11.89         5.29 o
   0   5   2       1598.19       1514.99        90.62 o
   1   5   2          9.66         14.76         8.00 o
   2   5   2        427.27        438.21        19.24 o
   3   5   2         57.42         57.38         5.92 o
   4   5   2         79.09         67.76         4.73 o
   5   5   2        787.34        726.88        22.65 o
   6   5   2        110.29        101.23         6.65 o
   7   5   2        154.77        157.50         8.37 o
   8   5   2          8.80          3.27         3.92 o
  -9   6   2         49.43         66.95         7.62 o
  -8   6   2        135.16        130.99         8.50 o
  -7   6   2        290.95        303.73        24.52 o
  -6   6   2        401.93        345.59        18.48 o
  -5   6   2          9.34          8.16         3.81 o
  -4   6   2        212.12        229.07        10.34 o
  -3   6   2        475.58        522.66        22.33 o
  -2   6   2        764.92        849.66        35.01 o
  -1   6   2         42.22         69.00         5.63 o
   0   6   2        495.04        485.80        22.10 o
   1   6   2        121.22        114.66         7.73 o
   2   6   2       3012.02       3287.65       109.85 o
   3   6   2        280.18        293.45        11.65 o
   4   6   2         73.83         68.66         6.42 o
   5   6   2          0.50         -3.20         3.42 o
   6   6   2        515.52        454.22        19.97 o
   7   6   2         62.30         59.24         7.21 o
   8   6   2        120.86        139.72         8.06 o
  -9   7   2          8.72         10.42         4.31 o
  -8   7   2         19.72          8.73         4.95 o
  -7   7   2          3.03          1.06         4.74 o
  -6   7   2         25.82         20.08         6.01 o
  -5   7   2        348.01        363.74        17.23 o
  -4   7   2         87.79         95.40         4.40 o
  -3   7   2        108.09        111.97         6.65 o
  -2   7   2        129.11        147.02        13.31 o
  -1   7   2        449.98        438.18        34.11 o
   0   7   2        935.77        950.49        41.64 o
   1   7   2       1583.09       1637.81        69.81 o
   2   7   2        588.44        569.51        17.43 o
   3   7   2         84.92        100.47         5.72 o
   4   7   2        669.58        630.01        20.12 o
   5   7   2       1042.36        945.82        32.52 o
   6   7   2        470.61        437.79        15.54 o
   7   7   2         20.07         25.49         4.38 o
   8   7   2         88.07         90.23         6.59 o
  -9   8   2          3.79          2.89         3.80 o
  -8   8   2          1.05         -0.25         4.42 o
  -7   8   2         39.50         43.99         7.20 o
  -6   8   2         10.94         13.28         4.69 o
  -5   8   2        163.59        169.18        12.22 o
  -4   8   2        135.56        152.23         6.35 o
  -3   8   2        136.26        148.46         6.07 o
  -2   8   2       1700.14       1934.27        59.40 o
  -1   8   2       1839.51       2041.67        75.89 o
   0   8   2        233.41        243.14        12.47 o
   1   8   2        304.31        333.19        15.93 o
   2   8   2         71.07         89.79         4.73 o
   3   8   2         19.53         15.67         4.28 o
   4   8   2         89.79         99.33         6.42 o
   5   8   2        103.39         81.09         6.64 o
   6   8   2        297.22        339.22        12.95 o
   7   8   2         89.90        100.62         6.29 o
   8   8   2          1.96          1.14         5.70 o
  -8   9   2         37.52         35.53         4.26 o
  -7   9   2         38.40         50.47         6.12 o
  -6   9   2        509.14        513.05        17.22 o
  -5   9   2        128.84        156.16         8.85 o
  -4   9   2         20.57         25.50         4.75 o
  -3   9   2         14.94         23.11         3.55 o
  -2   9   2         18.81         11.21         3.29 o
  -1   9   2       1172.90       1218.39        37.83 o
   0   9   2         37.80         40.10         3.65 o
   1   9   2         65.44         59.11         6.09 o
   2   9   2          4.46          7.41         3.06 o
   3   9   2         10.16          8.63         4.00 o
   4   9   2        165.92        153.28        11.22 o
   5   9   2        453.63        382.01        17.00 o
   6   9   2         99.86        106.66         9.08 o
   7   9   2         49.48         60.22         6.23 o
  -8  10   2         79.83         78.53         7.97 o
  -7  10   2         48.68         54.06         7.28 o
  -6  10   2        228.97        223.48        14.32 o
  -5  10   2        425.43        393.34        20.59 o
  -4  10   2         20.16         23.48         5.01 o
  -3  10   2         62.60         71.90         6.35 o
  -2  10   2         61.37         64.25         4.53 o
  -1  10   2        839.84        878.33        25.37 o
   0  10   2        189.30        209.71         7.80 o
   1  10   2        376.16        387.96        13.44 o
   2  10   2       1023.36       1017.77        31.17 o
   3  10   2        424.83        403.61        12.73 o
   4  10   2        593.47        576.90        19.10 o
   5  10   2         88.30         92.88         6.60 o
   6  10   2         19.32         11.84         5.77 o
   7  10   2        107.50        123.94        10.29 o
  -8  11   2          0.03          1.59         5.44 o
  -7  11   2         13.12         16.35         8.93 o
  -6  11   2        328.76        335.23        19.18 o
  -5  11   2          0.82         -5.73         6.33 o
  -4  11   2        269.32        306.31        13.94 o
  -3  11   2          0.34         -4.12         4.27 o
  -2  11   2        506.53        547.45        20.64 o
  -1  11   2         49.99         59.82         5.34 o
   0  11   2        165.14        192.02         8.61 o
   1  11   2         97.57        106.40         7.43 o
   2  11   2         94.64         81.55         5.58 o
   3  11   2        115.02         97.68        12.39 o
   4  11   2        546.97        485.96        16.75 o
   5  11   2          6.66          4.43         5.51 o
   6  11   2          0.13          2.05         4.27 o
   7  11   2          5.09          4.23         4.31 o
  -7  12   2          6.47         -0.12         5.35 o
  -6  12   2         58.94         48.23         7.45 o
  -5  12   2         55.99         70.60        10.37 o
  -4  12   2        240.62        257.10        20.90 o
  -3  12   2       1544.96       1519.78        70.54 o
  -2  12   2        153.52        141.60         8.77 o
  -1  12   2         93.92         98.55         9.84 o
   0  12   2        141.46        130.27        10.55 o
   1  12   2        269.05        287.27        16.62 o
   2  12   2         56.06         51.35         5.17 o
   3  12   2        225.88        202.68        12.41 o
   4  12   2          0.20          1.61         7.53 o
   5  12   2         60.93         63.07         6.74 o
   6  12   2          0.07         -2.33         5.71 o
  -7  13   2         23.71         42.43         9.10 o
  -6  13   2          3.04          3.25         5.20 o
  -5  13   2         93.49        104.41        17.64 o
  -4  13   2        242.24        229.00        12.35 o
  -3  13   2         28.14         22.63         9.57 o
  -2  13   2          2.33         -0.08         4.46 o
  -1  13   2         35.95         27.78         5.63 o
   0  13   2        527.01        550.17        22.83 o
   1  13   2        591.28        538.37        18.12 o
   2  13   2         43.41         49.35         5.81 o
   3  13   2         86.62         89.16         5.74 o
   4  13   2        709.73        660.21        24.83 o
   5  13   2          6.22          8.47         4.58 o
   6  13   2         17.33         14.82         9.81 o
  -6  14   2          0.12          2.30         3.84 o
  -5  14   2          0.16          1.90         5.62 o
  -4  14   2         56.76         64.78        10.08 o
  -3  14   2        888.37        835.95        45.65 o
  -2  14   2        686.33        658.92        33.04 o
  -1  14   2          0.39          9.13         5.18 o
   0  14   2         56.78         40.30         8.41 o
   1  14   2        538.37        443.65        15.55 o
   2  14   2         25.99         28.72         5.14 o
   3  14   2         70.99         71.17         7.19 o
   4  14   2          9.69          7.54         4.47 o
   5  14   2          4.28          9.31         4.86 o
  -6  15   2         17.78          7.45         3.31 o
  -5  15   2          1.21         -1.42         5.04 o
  -4  15   2          4.34          1.39         4.64 o
  -3  15   2          3.65          7.46         3.83 o
  -2  15   2         39.86         43.64         8.05 o
  -1  15   2         37.04         32.59         7.87 o
   0  15   2        100.46         81.40         7.32 o
   1  15   2        190.00        176.24        10.09 o
   2  15   2         14.10         11.34         3.54 o
   3  15   2          0.79         -3.45         5.04 o
   4  15   2         17.67          4.28         7.24 o
   5  15   2          1.26          8.75         6.76 o
  -5  16   2          3.24          7.33         4.56 o
  -4  16   2          1.38          0.23         5.09 o
  -3  16   2          0.01          1.55         4.40 o
  -2  16   2          1.52         -2.33         4.69 o
  -1  16   2         87.46         80.69         6.16 o
   0  16   2         71.89         66.24         5.73 o
   1  16   2         29.90         14.59         4.21 o
   2  16   2          1.93          1.32         3.23 o
   3  16   2          9.86         15.71         4.35 o
   4  16   2         15.78         15.91         5.12 o
  -4  17   2         78.48         93.02         7.98 o
  -3  17   2         55.88         65.31         6.96 o
  -2  17   2          0.92         -1.53         4.33 o
  -1  17   2          1.46          9.00         4.63 o
   0  17   2          5.43          8.24         3.73 o
   1  17   2        120.59        148.15         7.40 o
   2  17   2         28.79         20.23         5.75 o
   3  17   2         12.74          6.93         3.31 o
  -3  18   2          1.79         -0.47         4.23 o
  -2  18   2         54.49         46.54         5.22 o
  -1  18   2         45.64         42.80         5.20 o
   0  18   2          2.78          1.41         3.48 o
   1  18   2         88.26         77.48         7.91 o
   2  18   2          0.26          9.94         4.27 o
  -9   0   3         36.60         48.62        10.37 o
  -5   0   3        141.26        152.14        13.05 o
  -3   0   3        582.63        602.51        24.16 o
   1   0   3          0.05          4.57         3.24 o
   3   0   3       2148.56       2525.15       104.68 o
   5   0   3         19.45         41.34         9.24 o
   7   0   3        207.00        164.29        17.34 o
 -10   1   3          4.85          2.76         4.04 o
  -9   1   3         16.17         13.39         5.95 o
  -8   1   3        857.06        777.88        35.81 o
  -6   1   3         14.57         13.29         3.17 o
  -5   1   3        264.80        266.86         9.64 o
  -4   1   3         11.45         13.17         3.22 o
  -3   1   3         18.08         16.21         3.42 o
  -2   1   3          0.19          1.16         0.76 o
  -1   1   3        804.27        747.96        41.88 o
   0   1   3         54.59         53.06         2.02 o
   1   1   3        503.74        469.07        18.92 o
   2   1   3        493.68        487.86        24.21 o
   3   1   3        125.17        145.04         7.06 o
   4   1   3          2.61          1.20         2.74 o
   5   1   3        394.64        423.11        20.49 o
   6   1   3        827.70        799.22        28.58 o
   7   1   3          0.66         -3.71         3.71 o
   8   1   3         13.55         19.88         4.49 o
 -10   2   3         63.29         64.07        11.32 o
  -9   2   3          0.17          1.74         4.28 o
  -8   2   3        712.23        686.88        46.49 o
  -7   2   3          0.97         35.66        10.28 o
  -6   2   3        223.37        200.37         7.63 o
  -5   2   3       2008.56       2076.62        52.40 o
  -4   2   3        617.83        673.22        26.29 o
  -3   2   3        174.84        159.14        12.19 o
  -2   2   3       5127.77       5018.73       159.63 o
   0   2   3       3101.58       3096.53       102.29 o
   1   2   3         12.22          9.61         2.69 o
   2   2   3        853.99        824.94        33.47 o
   3   2   3       1261.43       1351.12        39.22 o
   4   2   3        534.71        538.74        21.43 o
   5   2   3        169.18        198.98        10.19 o
   6   2   3        333.48        325.43        16.32 o
   7   2   3         23.99         23.17         5.05 o
   8   2   3          6.15          3.18         3.74 o
 -10   3   3          1.93         -4.79         5.85 o
  -9   3   3         19.67         17.85         4.52 o
  -7   3   3         14.92         21.34         5.75 o
  -6   3   3         16.34         15.44         4.44 o
  -5   3   3        800.25        841.70        22.27 o
  -4   3   3         11.62          8.20         4.33 o
  -3   3   3        357.23        344.95        14.21 o
  -2   3   3        194.83        186.31         6.42 o
  -1   3   3        389.64        395.91        11.81 o
   0   3   3         24.25         22.88         2.09 o
   1   3   3        127.10        107.27         6.40 o
   2   3   3        805.91        896.59        35.93 o
   3   3   3        324.84        328.54        15.17 o
   4   3   3          0.03          4.37         3.41 o
   5   3   3          6.37          6.05         4.21 o
   6   3   3         43.68         29.84         7.22 o
   7   3   3          5.34         -4.02         4.02 o
   8   3   3          9.49         10.26         3.85 o
  -9   4   3          7.50          4.48         3.83 o
  -8   4   3        236.67        259.35        21.41 o
  -7   4   3        453.07        470.73        22.65 o
  -6   4   3         42.71         43.74         5.43 o
  -5   4   3         15.35         28.20         4.36 o
  -4   4   3          3.30         -3.05         7.44 o
  -3   4   3        496.66        522.02        21.29 o
  -2   4   3        480.23        472.17        24.37 o
  -1   4   3        162.93        174.34         6.53 o
   0   4   3          0.01          3.06         2.63 o
   1   4   3       2313.87       2214.76        92.83 o
   2   4   3        204.46        219.14         9.20 o
   3   4   3        202.23        203.20         8.89 o
   4   4   3          1.21          4.09         3.40 o
   5   4   3        127.40        153.49        10.93 o
   6   4   3        406.63        383.94        14.51 o
   7   4   3          1.15          4.92         4.41 o
   8   4   3        111.38        124.64         6.18 o
  -9   5   3         39.91         32.93         5.19 o
  -8   5   3        458.30        504.15        23.92 o
  -7   5   3         26.79         30.35         5.43 o
  -6   5   3        134.31        134.76        13.06 o
  -5   5   3         86.82         91.99         5.50 o
  -4   5   3          3.79          2.12         3.34 o
  -3   5   3        115.46        151.74         9.69 o
  -2   5   3         67.61         66.94         5.06 o
  -1   5   3          9.59         19.67         9.69 o
   0   5   3         68.39         81.56         8.24 o
   1   5   3        110.59        107.75         7.02 o
   2   5   3        244.55        264.19        14.41 o
   3   5   3         17.32         13.65         3.06 o
   4   5   3          6.42          5.99         5.44 o
   5   5   3        249.56        296.24        15.48 o
   6   5   3          5.17          2.46         4.94 o
   7   5   3         42.63         49.62         5.35 o
   8   5   3          5.73         13.42         4.42 o
  -9   6   3          0.54         -1.21         4.63 o
  -8   6   3          1.79         10.02         6.75 o
  -7   6   3          3.18          3.75         8.13 o
  -6   6   3         19.53         25.38        13.28 o
  -5   6   3          6.67         10.15         3.46 o
  -4   6   3        172.58        200.38         7.15 o
  -3   6   3         91.34        107.88         7.27 o
  -2   6   3        315.91        351.57        16.22 o
  -1   6   3        473.95        487.25        22.86 o
   0   6   3         92.58         87.03         6.27 o
   1   6   3         67.54         78.82         6.55 o
   2   6   3          0.01          1.31         2.70 o
   3   6   3         25.40         33.35         3.57 o
   4   6   3        265.33        249.82        12.02 o
   5   6   3         23.77         11.45         4.47 o
   6   6   3         33.20         31.26         6.35 o
   7   6   3          6.17          3.35         4.35 o
   8   6   3          2.06          1.45         5.13 o
  -9   7   3          0.20         -2.19         3.56 o
  -8   7   3         39.19         34.02         5.46 o
  -7   7   3        225.06        224.87        11.71 o
  -6   7   3         31.50         22.49        10.16 o
  -5   7   3        287.68        314.53        16.80 o
  -4   7   3         21.02         35.62         3.14 o
  -3   7   3        151.64        166.69         7.37 o
  -2   7   3         82.84         84.41         6.53 o
  -1   7   3         17.97         12.91         4.04 o
   0   7   3        853.23        884.64        39.25 o
   1   7   3        549.18        588.92        18.09 o
   2   7   3         74.88         77.81         4.50 o
   3   7   3         34.81         37.29         3.89 o
   4   7   3          4.10          2.81         4.53 o
   5   7   3          3.86         11.42         5.18 o
   6   7   3         10.84         20.75         5.41 o
   7   7   3          0.27         -3.24         4.53 o
  -9   8   3          0.00          0.20         2.99 o
  -8   8   3         31.32         21.67         8.27 o
  -7   8   3          5.24          6.07         5.71 o
  -6   8   3        179.36        183.10        10.06 o
  -5   8   3        153.43        163.34        10.72 o
  -4   8   3         53.20         60.36         4.22 o
  -3   8   3          1.92         -2.70         2.70 o
  -2   8   3         80.03        106.37         8.55 o
  -1   8   3        765.67        822.65        26.15 o
   0   8   3         10.60         15.25         3.32 o
   1   8   3        146.59        129.38         5.49 o
   2   8   3         63.25         73.09         4.49 o
   3   8   3         24.43         26.21         4.89 o
   4   8   3        236.51        184.30         8.91 o
   5   8   3         12.76          6.59         4.63 o
   6   8   3         31.50         21.66         4.33 o
   7   8   3          4.46          7.58         3.96 o
  -8   9   3          8.47         11.27         4.18 o
  -7   9   3        372.86        381.26        25.31 o
  -6   9   3         93.50         93.20         9.21 o
  -5   9   3        957.46        967.02        41.47 o
  -4   9   3          5.65         -4.53         4.53 o
  -3   9   3        143.84        137.84         6.32 o
  -2   9   3        812.48        854.48        23.46 o
  -1   9   3         62.25         69.17         5.57 o
   0   9   3        284.15        323.58        11.23 o
   1   9   3          6.49         17.76         3.32 o
   2   9   3          0.02          0.57         5.59 o
   3   9   3        543.41        533.64        20.71 o
   4   9   3        277.37        251.27        10.81 o
   5   9   3         18.90         25.46         6.34 o
   6   9   3         53.09         43.56         8.29 o
   7   9   3          7.44         10.21         4.25 o
  -8  10   3         11.12          5.25         7.38 o
  -7  10   3         28.44         14.98         9.97 o
  -6  10   3        132.27        113.62        19.06 o
  -5  10   3         91.69         81.91        11.41 o
  -4  10   3        555.18        536.92        20.68 o
  -3  10   3        194.94        194.60        10.14 o
  -2  10   3         92.99         87.34         5.03 o
  -1  10   3         11.19          7.13         3.08 o
   0  10   3        170.85        219.95         8.05 o
   1  10   3        194.43        188.63        11.85 o
   2  10   3         80.07         85.64         8.64 o
   3  10   3        923.69        889.10        40.73 o
   4  10   3         48.62         37.07         5.16 o
   5  10   3         47.28         37.93         5.86 o
   6  10   3         10.00         11.83         4.82 o
   7  10   3         14.86          8.88         6.79 o
  -8  11   3        169.95        189.49        11.62 o
  -7  11   3         79.77         67.98        12.36 o
  -6  11   3        196.31        188.90        12.91 o
  -5  11   3        247.55        238.42        11.98 o
  -4  11   3        299.77        319.74        15.18 o
  -3  11   3         57.45         60.81         6.51 o
  -2  11   3         16.03         18.14        10.12 o
  -1  11   3          1.22         -0.78         6.74 o
   0  11   3        407.48        359.88        20.01 o
   1  11   3         72.86         70.09         6.56 o
   2  11   3        113.85         95.19         6.34 o
   3  11   3         91.90         84.96         7.81 o
   4  11   3        198.20        197.76        11.23 o
   5  11   3         69.68         45.00         5.85 o
   6  11   3          6.78         12.35         4.12 o
  -7  12   3         67.94         76.74        12.25 o
  -6  12   3          2.82         -0.94         5.15 o
  -5  12   3        264.06        269.27        15.51 o
  -4  12   3        349.46        348.81        15.53 o
  -3  12   3        174.20        169.66        10.11 o
  -2  12   3         11.87         10.34         4.80 o
  -1  12   3         86.50         88.85         7.36 o
   0  12   3        285.04        270.51        23.04 o
   1  12   3        199.76        172.61         9.96 o
   2  12   3          8.31         10.54         4.86 o
   3  12   3        482.97        459.52        16.33 o
   4  12   3          0.36          0.44         4.83 o
   5  12   3         87.17         77.87        11.62 o
   6  12   3         78.60         99.42        10.50 o
  -7  13   3         96.75         94.77        12.15 o
  -6  13   3          2.66         -2.01         4.78 o
  -5  13   3         43.66         54.22         6.76 o
  -4  13   3         10.60         16.77         6.12 o
  -3  13   3        542.25        515.79        20.81 o
  -2  13   3        141.25        147.88        13.99 o
  -1  13   3          2.48         -1.05         6.14 o
   0  13   3         40.18         39.38         4.96 o
   1  13   3        139.61        115.94         7.36 o
   2  13   3          0.37          6.76         4.91 o
   3  13   3         24.33         30.60         4.40 o
   4  13   3         34.17         30.61         7.59 o
   5  13   3          0.57          0.96        14.68 o
  -6  14   3         58.90         57.80         6.91 o
  -5  14   3        175.73        161.45         9.29 o
  -4  14   3        164.78        168.29        10.05 o
  -3  14   3         10.19         12.82         5.16 o
  -2  14   3          1.10         -2.54        12.27 o
  -1  14   3       1702.08       1638.77       114.17 o
   0  14   3        136.95        138.68         9.28 o
   1  14   3        200.20        174.47         8.70 o
   2  14   3        191.66        189.30        10.51 o
   3  14   3         41.90         33.99         4.63 o
   4  14   3          0.63          1.28         4.09 o
   5  14   3          0.79          5.60         4.24 o
  -6  15   3          3.30          3.72         3.15 o
  -5  15   3          7.86          8.24         4.19 o
  -4  15   3        283.79        296.66        19.48 o
  -3  15   3          0.42         -0.86         6.23 o
  -2  15   3         19.52         22.71         7.38 o
  -1  15   3         12.19         14.12         6.75 o
   0  15   3         15.88         18.08         5.40 o
   1  15   3          7.44          5.06         3.78 o
   2  15   3        189.69        165.66         8.21 o
   3  15   3          0.11          1.94         4.11 o
   4  15   3          0.02         -3.82         5.02 o
  -5  16   3         15.74         21.29         4.96 o
  -4  16   3          7.60          5.27         4.86 o
  -3  16   3         25.64         19.82         6.15 o
  -2  16   3         54.16         67.49         8.78 o
  -1  16   3        423.47        401.79        20.98 o
   0  16   3          8.65         17.05         4.83 o
   1  16   3        102.33        100.76         6.66 o
   2  16   3          5.49          1.02         3.39 o
   3  16   3         18.91         20.52         4.56 o
  -4  17   3          0.02         -1.56         4.50 o
  -3  17   3          6.30          6.66         4.25 o
  -2  17   3         24.03         19.38         5.33 o
  -1  17   3          1.38         -0.29         5.01 o
   0  17   3         37.50         33.23         5.96 o
   1  17   3          6.24         11.60         3.69 o
   2  17   3         12.76         15.23         9.35 o
  -3  18   3         45.37         40.99         8.48 o
  -2  18   3         24.26         30.02         4.65 o
  -1  18   3         13.83         18.74         4.58 o
   0  18   3          7.36          5.12         4.14 o
   1  18   3         17.20         13.04         2.98 o
 -10   0   4          0.07          0.22         4.08 o
  -8   0   4        210.07        241.35        22.77 o
  -6   0   4         29.73         26.72         4.70 o
  -4   0   4       2845.22       2757.73       157.58 o
  -2   0   4       4195.87       3709.76       202.44 o
   0   0   4       2359.26       2387.98        83.74 o
   2   0   4        274.14        251.48        12.14 o
   4   0   4         26.05         15.34         7.25 o
   6   0   4        141.91        149.10        15.84 o
   8   0   4        141.94        172.34        15.36 o
 -10   1   4          7.01          3.98         3.41 o
  -8   1   4         36.56         31.16         7.73 o
  -6   1   4        595.29        603.33        19.57 o
  -5   1   4        174.69        206.67         7.08 o
  -4   1   4        443.05        446.56        16.23 o
  -3   1   4         14.04         19.99         1.47 o
  -2   1   4       1781.94       1865.48        93.80 o
  -1   1   4       1390.86       1410.69        66.74 o
   0   1   4       2100.05       2167.57        72.47 o
   1   1   4        546.05        520.13        16.85 o
   2   1   4        258.29        229.26         9.19 o
   3   1   4        619.34        682.41        16.84 o
   4   1   4          6.24         10.13         3.37 o
   5   1   4        354.92        389.53        14.62 o
   6   1   4         36.09         40.39         5.63 o
   7   1   4         18.52         10.29         6.64 o
   8   1   4          8.11          7.55         6.90 o
 -10   2   4          0.19          9.90         6.63 o
  -8   2   4         22.61         45.17         8.51 o
  -7   2   4        236.63        245.33        14.38 o
  -6   2   4        481.37        476.40        22.73 o
  -5   2   4          7.88          3.85         2.45 o
  -4   2   4        179.33        174.46         8.44 o
  -3   2   4        860.79        917.17        30.37 o
  -2   2   4       6587.17       7073.72       282.07 o
  -1   2   4         85.80         85.00         6.05 o
   0   2   4        115.00        119.31         6.47 o
   1   2   4         89.57         91.09        10.33 o
   2   2   4         50.38         58.07         4.69 o
   3   2   4        279.72        317.71         8.98 o
   4   2   4        502.16        519.64        17.01 o
   5   2   4        986.24       1060.58        37.96 o
   6   2   4          1.12          1.12         4.38 o
   7   2   4         31.55         36.10         4.70 o
 -10   3   4         31.14         20.36         4.47 o
  -9   3   4         19.61         18.27         5.81 o
  -8   3   4        418.93        415.43        32.22 o
  -7   3   4         49.56         43.92         7.16 o
  -6   3   4        328.53        346.75        19.19 o
  -5   3   4         82.19        106.85         8.41 o
  -4   3   4         25.23         23.76         3.64 o
  -3   3   4        281.07        279.20        11.56 o
  -2   3   4        130.45        132.57         4.89 o
  -1   3   4        115.16        122.41         6.41 o
   0   3   4         94.76         87.25         6.42 o
   1   3   4        279.92        300.35        13.08 o
   2   3   4         47.57         47.84         3.84 o
   3   3   4        211.81        197.82         8.16 o
   4   3   4         95.06        106.35        12.72 o
   5   3   4         66.09         70.20         8.77 o
   6   3   4        245.51        229.64        15.50 o
   7   3   4          0.19         -3.56         3.56 o
  -9   4   4         33.03         36.66         9.84 o
  -8   4   4        257.59        239.98        17.90 o
  -7   4   4          8.47          2.28         4.61 o
  -6   4   4          9.00         13.45         5.19 o
  -5   4   4       1453.61       1588.91        45.33 o
  -4   4   4        333.76        336.26        14.70 o
  -3   4   4       1538.48       1576.00        74.52 o
  -2   4   4          5.19          7.01         4.12 o
  -1   4   4       1264.06       1319.79        45.41 o
   0   4   4         52.18         56.37         4.02 o
   1   4   4        279.65        282.56        10.74 o
   2   4   4        335.84        345.05        14.45 o
   3   4   4        158.31        170.58         7.77 o
   4   4   4         47.61         59.09         7.95 o
   5   4   4        716.22        710.58        36.23 o
   6   4   4        180.25        166.73         8.94 o
   7   4   4         23.47         25.58         4.16 o
  -9   5   4         36.61         41.67        10.02 o
  -8   5   4        223.71        223.78        18.97 o
  -7   5   4         26.25         24.04         5.24 o
  -6   5   4          6.75         10.17         4.40 o
  -5   5   4          0.01         10.83         7.24 o
  -4   5   4         22.87         27.09         3.87 o
  -3   5   4         10.98         46.07         6.98 o
  -2   5   4        327.95        351.83        15.64 o
  -1   5   4       1060.98       1001.33        45.78 o
   0   5   4         53.92         67.71         6.25 o
   1   5   4         95.95         85.12         5.14 o
   2   5   4        374.64        411.53        12.37 o
   3   5   4        511.51        489.02        16.30 o
   4   5   4        106.10        113.45        10.24 o
   5   5   4        420.92        399.19        19.58 o
   6   5   4        183.04        152.33        10.61 o
   7   5   4         16.11         16.90         7.74 o
  -9   6   4          2.21          4.46         7.17 o
  -8   6   4        193.63        220.35        13.76 o
  -7   6   4         86.12         87.25         9.45 o
  -6   6   4        225.24        235.50        14.62 o
  -5   6   4         72.81         61.81         5.88 o
  -4   6   4        141.24        209.09        11.71 o
  -3   6   4        150.90        159.16         5.86 o
  -2   6   4        103.53        110.70         8.38 o
  -1   6   4        917.99        971.40        46.79 o
   0   6   4       1704.34       1665.91        56.04 o
   1   6   4          0.03         -2.28         2.28 o
   2   6   4          7.77          7.86         3.11 o
   3   6   4          8.58          5.34         4.37 o
   4   6   4        302.48        283.90        16.66 o
   5   6   4         90.19         92.83         9.36 o
   6   6   4          6.61         10.74         4.16 o
   7   6   4         27.86         38.32         5.00 o
  -9   7   4         18.70         27.32         5.23 o
  -8   7   4          1.83          2.00         5.91 o
  -7   7   4        948.02        861.35        53.17 o
  -6   7   4          3.46          3.48         8.69 o
  -5   7   4          0.07          2.26         3.90 o
  -4   7   4          0.00         -2.42         2.76 o
  -3   7   4        999.13       1093.63        28.17 o
  -2   7   4          6.82          8.72         2.78 o
  -1   7   4         23.61         29.11         3.26 o
   0   7   4         91.46         85.30         4.22 o
   1   7   4        386.10        359.94        10.00 o
   2   7   4        686.71        673.95        20.64 o
   3   7   4        573.53        518.42        20.27 o
   4   7   4        153.68        132.01        11.09 o
   5   7   4          1.22         -1.46         4.34 o
   6   7   4         22.72         13.64         4.11 o
   7   7   4         50.97         58.87         5.51 o
  -9   8   4         26.06         17.36         5.00 o
  -8   8   4        175.30        242.04        17.05 o
  -7   8   4         21.50         21.05         5.34 o
  -6   8   4        199.18        202.93        13.51 o
  -5   8   4         47.65         42.28        11.25 o
  -4   8   4       2080.69       2173.97        60.63 o
  -3   8   4        395.59        451.00        14.04 o
  -2   8   4        410.91        454.79        13.09 o
  -1   8   4        966.71       1086.37        37.79 o
   0   8   4        707.83        774.75        21.15 o
   1   8   4          2.79         -0.83         2.97 o
   2   8   4         74.08         78.95         6.64 o
   3   8   4        597.52        565.69        21.90 o
   4   8   4        440.85        424.78        17.94 o
   5   8   4         22.84         26.80         5.35 o
   6   8   4          3.72          1.63         3.67 o
   7   8   4         10.96         34.71         8.18 o
  -9   9   4         49.42         40.29         6.02 o
  -8   9   4          0.02         -4.59         4.59 o
  -7   9   4       1056.87       1034.42        73.41 o
  -6   9   4        177.50        168.95        12.19 o
  -5   9   4         92.30         92.06         7.22 o
  -4   9   4          1.47          1.99         4.49 o
  -3   9   4        361.89        377.34        13.25 o
  -2   9   4        265.23        294.40        10.94 o
  -1   9   4       1271.54       1344.81        36.32 o
   0   9   4          9.24         10.35         3.26 o
   1   9   4         76.14         85.92         7.00 o
   2   9   4        505.49        492.51        33.09 o
   3   9   4          0.73          4.15         4.80 o
   4   9   4        860.63        747.28        27.36 o
   5   9   4         14.93         17.58         5.98 o
   6   9   4          0.60         -4.05         4.12 o
  -8  10   4         84.74         83.19        11.80 o
  -7  10   4        106.71        126.67        16.17 o
  -6  10   4        398.69        372.49        29.12 o
  -5  10   4         75.38         72.50        11.08 o
  -4  10   4          5.62         -1.93         4.88 o
  -3  10   4          6.40          4.75         4.46 o
  -2  10   4         81.13         68.17         7.27 o
  -1  10   4         12.66         16.55         4.54 o
   0  10   4        123.28        133.70         8.74 o
   1  10   4        206.29        226.44         9.34 o
   2  10   4         60.53         57.18         8.50 o
   3  10   4        218.16        205.88        13.22 o
   4  10   4        143.66        127.23         8.82 o
   5  10   4         51.40         45.83         5.93 o
   6  10   4        113.30         99.76         7.15 o
  -8  11   4          2.21          5.60         6.83 o
  -7  11   4         98.59         98.44        14.35 o
  -6  11   4        299.38        349.66        27.68 o
  -5  11   4        383.91        386.12        16.55 o
  -4  11   4         15.89         16.46         5.73 o
  -3  11   4          5.09          4.72         4.79 o
  -2  11   4        589.85        651.63        39.94 o
  -1  11   4         62.96         65.33         7.70 o
   0  11   4         94.73        102.27         7.83 o
   1  11   4        970.39        936.37        34.28 o
   2  11   4        134.71        153.54         8.08 o
   3  11   4        128.07        129.59         8.63 o
   4  11   4        219.80        207.93        16.75 o
   5  11   4          6.80          8.01         5.54 o
   6  11   4         38.68         44.30         6.03 o
  -7  12   4          0.01         12.60         8.99 o
  -6  12   4         73.24         84.04        13.82 o
  -5  12   4        459.01        486.53        19.70 o
  -4  12   4        264.52        259.46        15.90 o
  -3  12   4        113.10        128.31         9.31 o
  -2  12   4        232.59        228.41        15.16 o
  -1  12   4        840.33        882.28        47.52 o
   0  12   4        293.24        297.10        14.06 o
   1  12   4        827.50        815.59        36.18 o
   2  12   4        278.07        270.82        13.25 o
   3  12   4         25.68         23.56         4.17 o
   4  12   4        123.33        106.75         7.65 o
   5  12   4         15.11         24.22         4.75 o
  -7  13   4        203.95        203.78        19.06 o
  -6  13   4         56.69         65.99         7.71 o
  -5  13   4         70.15         89.52         7.55 o
  -4  13   4          7.29          8.89         6.08 o
  -3  13   4        194.09        202.54        11.28 o
  -2  13   4        472.92        431.86        22.91 o
  -1  13   4        104.99        124.81         8.90 o
   0  13   4          0.02          0.65         5.08 o
   1  13   4        198.56        202.94        16.79 o
   2  13   4        475.75        483.97        19.81 o
   3  13   4         13.06         12.19         4.23 o
   4  13   4         53.33         54.49        13.84 o
   5  13   4         22.42         30.73         8.16 o
  -6  14   4         20.22         13.72         8.40 o
  -5  14   4         29.54         35.30         5.43 o
  -4  14   4        410.78        444.42        18.27 o
  -3  14   4         95.87         77.00        10.63 o
  -2  14   4        824.71        754.88        34.70 o
  -1  14   4         19.92         25.58         7.91 o
   0  14   4         63.67         68.98         5.81 o
   1  14   4       1020.49       1017.15        30.83 o
   2  14   4          0.74          0.54         4.67 o
   3  14   4         18.10         17.90         5.10 o
   4  14   4         45.58         41.29         6.71 o
  -6  15   4        227.34        201.50        30.66 o
  -5  15   4          1.76          3.41         5.31 o
  -4  15   4        214.01        232.13        12.71 o
  -3  15   4        126.59        121.92        11.22 o
  -2  15   4          2.83          5.71        10.59 o
  -1  15   4          7.36          5.09         7.85 o
   0  15   4          3.79         -3.69         5.04 o
   1  15   4         10.08         13.51         3.99 o
   2  15   4         48.58         66.04         6.57 o
   3  15   4          2.98          1.65         5.15 o
   4  15   4         47.42         54.82         9.04 o
  -5  16   4         27.38         33.06         4.03 o
  -4  16   4        123.36        150.04        10.94 o
  -3  16   4          4.10         -1.29         5.94 o
  -2  16   4          4.81          6.74         6.15 o
  -1  16   4        110.78        110.23        10.23 o
   0  16   4          0.02         -4.38         4.38 o
   1  16   4          1.89          2.04         4.04 o
   2  16   4         18.19         12.29         4.21 o
   3  16   4         10.39         14.29         6.36 o
  -4  17   4         32.75         35.71         5.69 o
  -3  17   4        193.70        197.00         9.81 o
  -2  17   4         50.60         62.65         6.17 o
  -1  17   4          0.01          0.46         4.37 o
   0  17   4          6.93          5.68         6.47 o
   1  17   4         19.58         19.89         4.20 o
  -2  18   4          0.07         -2.09         3.55 o
  -1  18   4         14.84         19.52         4.25 o
   0  18   4         48.93         54.08         8.99 o
  -9   0   5         94.20        111.01        14.68 o
  -7   0   5        240.30        237.60        22.13 o
  -5   0   5        359.22        349.93        19.96 o
  -3   0   5       4040.44       4145.68       230.04 o
  -1   0   5        213.15        202.96        14.82 o
   1   0   5        516.60        484.22        32.26 o
   3   0   5        100.74        113.21         8.94 o
   5   0   5        264.34        292.02        19.35 o
   7   0   5          0.67          0.71         7.37 o
 -10   1   5         15.37          8.63         3.56 o
  -9   1   5        254.70        246.39        22.05 o
  -8   1   5          3.13          0.44         6.36 o
  -7   1   5         11.47         10.95         5.54 o
  -6   1   5       1098.63       1115.52        34.09 o
  -5   1   5         18.52         18.07         3.48 o
  -4   1   5          0.57         -2.94         3.17 o
  -3   1   5         38.21         53.90         6.83 o
   0   1   5        414.64        392.14        15.32 o
   1   1   5        264.53        269.46        10.32 o
   2   1   5        810.96        836.05        20.62 o
   3   1   5        364.31        378.32        11.69 o
   4   1   5         76.02         83.64         5.86 o
   5   1   5        674.63        690.10        22.06 o
   6   1   5         21.24         25.82         5.15 o
   7   1   5         15.10         12.08         5.60 o
  -9   2   5          5.04          6.09         9.26 o
  -8   2   5        231.84        246.81        16.05 o
  -7   2   5         79.96         64.00         6.76 o
  -6   2   5         33.52         34.60         5.41 o
  -5   2   5         10.88         15.33         3.30 o
  -4   2   5        657.38        658.86        23.19 o
  -3   2   5        377.88        409.98        18.83 o
  -2   2   5       1037.22       1287.47        77.91 o
  -1   2   5       1819.57       1988.59       124.82 o
   0   2   5        279.99        277.77        22.71 o
   1   2   5          7.56         12.65         3.39 o
   2   2   5        784.66        777.42        19.13 o
   3   2   5          7.87         15.79         3.55 o
   4   2   5          7.88         12.31         3.71 o
   5   2   5          6.92          4.62         5.96 o
   6   2   5         29.33         31.50         7.75 o
   7   2   5         19.16         17.28         6.60 o
 -10   3   5          3.36          0.34         3.74 o
  -9   3   5          0.04          3.64         7.13 o
  -8   3   5        133.23        150.01         9.23 o
  -7   3   5          0.22          0.82         6.77 o
  -6   3   5         29.31         21.23         5.00 o
  -5   3   5         95.77        125.26        10.10 o
  -4   3   5        268.41        251.63        11.71 o
  -3   3   5          9.87         10.50         2.93 o
  -2   3   5        967.61       1035.70       107.34 o
  -1   3   5         78.26         89.26         5.55 o
   0   3   5        421.78        414.17        20.34 o
   1   3   5         71.10         71.14         9.48 o
   2   3   5        760.08        747.96        23.10 o
   3   3   5        420.73        422.12        16.81 o
   4   3   5         56.57         68.30         8.58 o
   5   3   5          6.46         14.03         7.49 o
   6   3   5          2.45          1.00         5.99 o
   7   3   5         29.73         29.56         4.18 o
  -9   4   5        180.98        180.77        15.56 o
  -8   4   5         99.88        115.92        10.29 o
  -7   4   5          5.43          8.61         4.72 o
  -6   4   5       1434.73       1467.65        48.75 o
  -5   4   5         36.48         35.59         3.99 o
  -4   4   5        236.70        234.94         7.83 o
  -3   4   5         50.59         47.56         3.39 o
  -2   4   5        812.01        903.07        43.24 o
  -1   4   5          3.29          6.52         5.09 o
   0   4   5        894.52        883.35        50.50 o
   1   4   5         19.08         21.49         3.80 o
   2   4   5        378.94        469.50        15.78 o
   3   4   5         31.32         38.88         7.06 o
   4   4   5        189.21        203.20        18.77 o
   5   4   5        666.57        604.48        28.91 o
   6   4   5         52.26         59.53         7.10 o
   7   4   5          3.88          7.44         3.13 o
  -9   5   5        310.47        345.33        25.56 o
  -8   5   5        365.96        361.81        41.49 o
  -7   5   5          6.44          4.14         4.36 o
  -6   5   5        352.47        369.89        15.64 o
  -5   5   5        253.14        285.09        13.24 o
  -4   5   5          7.54          8.91         2.70 o
  -3   5   5         99.01        101.89         5.38 o
  -2   5   5         65.89         64.23         4.75 o
  -1   5   5       1011.89        969.24        33.78 o
   0   5   5       1061.25       1029.16        31.45 o
   1   5   5          3.43          3.71         2.81 o
   2   5   5        718.97        753.68        28.05 o
   3   5   5        133.71        142.13        11.27 o
   4   5   5         10.39          5.85         6.48 o
   5   5   5        200.65        194.97        10.88 o
   6   5   5          0.98         -4.10         4.10 o
   7   5   5          4.09          4.42         4.30 o
  -9   6   5         57.05         59.63         5.65 o
  -8   6   5        139.72        164.77        16.60 o
  -7   6   5        331.52        301.07        17.71 o
  -6   6   5         84.84         74.64         8.88 o
  -5   6   5         14.00         12.72         4.33 o
  -4   6   5        591.32        591.30        18.05 o
  -3   6   5       1921.56       2023.58        44.55 o
  -2   6   5        733.11        773.13        21.21 o
  -1   6   5        200.66        232.04         8.61 o
   0   6   5          3.33          6.20         2.63 o
   1   6   5        657.28        783.81        26.67 o
   2   6   5        294.54        308.24        16.83 o
   3   6   5         13.39          5.15         8.44 o
   4   6   5         10.32         10.12         6.77 o
   5   6   5       1176.20       1136.40        62.92 o
   6   6   5          5.49          5.69         4.46 o
  -9   7   5          0.37          7.96         4.50 o
  -8   7   5         56.19         85.82         8.87 o
  -7   7   5         31.01         39.59        11.78 o
  -6   7   5         43.98         59.22         9.52 o
  -5   7   5        174.29        194.69        10.36 o
  -4   7   5         82.21         86.09         4.90 o
  -3   7   5         77.05         92.14         4.43 o
  -2   7   5         38.75         47.26         4.14 o
  -1   7   5       2110.23       2109.35        63.21 o
   0   7   5        733.82        700.88        24.34 o
   1   7   5        293.35        303.21        15.03 o
   2   7   5         30.83         31.31         5.39 o
   3   7   5        249.52        251.65        15.65 o
   4   7   5        533.36        526.66        26.02 o
   5   7   5         52.84         60.52         8.22 o
   6   7   5          5.59          2.84         4.22 o
  -9   8   5         51.99         45.79         5.60 o
  -8   8   5          2.01          6.36         4.48 o
  -7   8   5        242.07        258.10        25.65 o
  -6   8   5        139.86        145.31        11.44 o
  -5   8   5        955.04        991.35        35.83 o
  -4   8   5          0.22          2.07         3.23 o
  -3   8   5        112.70        125.32         5.84 o
  -2   8   5       1429.27       1577.37        40.48 o
  -1   8   5          0.04          0.69         2.92 o
   0   8   5        183.16        182.38         7.95 o
   1   8   5        315.73        353.92        12.71 o
   2   8   5          4.26          2.98         4.66 o
   3   8   5          0.01         -0.38         5.99 o
   4   8   5         29.94         18.53         7.11 o
   5   8   5          5.21         12.69         4.33 o
   6   8   5         10.46         -0.50         3.97 o
  -8   9   5        107.21         90.59         8.34 o
  -7   9   5        455.50        493.53        24.08 o
  -6   9   5        143.05        160.56        17.54 o
  -5   9   5        104.18        104.92         8.22 o
  -4   9   5        101.70        103.83        10.43 o
  -3   9   5         19.04         18.58         4.04 o
  -2   9   5         44.11         37.08         5.65 o
  -1   9   5        394.86        402.88        16.13 o
   0   9   5        180.25        196.98        18.98 o
   1   9   5        495.30        532.54        20.02 o
   2   9   5        109.50         91.01         7.66 o
   3   9   5        153.85        153.48        11.96 o
   4   9   5        661.02        637.06        24.24 o
   5   9   5          0.87          0.56         4.51 o
   6   9   5        165.90        160.09        11.89 o
  -8  10   5         10.97         -0.09         7.73 o
  -7  10   5         79.72         78.77        14.03 o
  -6  10   5         16.15         13.97        10.81 o
  -5  10   5          2.30          4.91         4.63 o
  -4  10   5        236.49        235.44        12.06 o
  -3  10   5        482.94        481.85        19.28 o
  -2  10   5          3.85          6.82         9.29 o
  -1  10   5        586.23        625.22        20.11 o
   0  10   5          0.27         -2.27         4.52 o
   1  10   5        417.47        417.44        19.62 o
   2  10   5        559.49        552.32        21.68 o
   3  10   5        205.94        239.31        15.45 o
   4  10   5        319.62        305.19        14.01 o
   5  10   5         14.32         17.75         4.77 o
  -8  11   5         12.13         12.51         7.31 o
  -7  11   5        108.53        134.10        15.92 o
  -6  11   5        188.57        174.53        18.80 o
  -5  11   5         49.22         59.85         6.56 o
  -4  11   5         18.72         20.13         5.56 o
  -3  11   5        214.93        265.09        22.19 o
  -2  11   5         92.21        105.31        10.65 o
  -1  11   5        118.45        131.54        11.53 o
   0  11   5        227.79        246.30        10.54 o
   1  11   5         13.46         16.15        13.63 o
   2  11   5        500.93        473.24        19.20 o
   3  11   5        459.15        418.68        26.32 o
   4  11   5         75.52         66.20         5.65 o
   5  11   5          2.91          7.77         4.24 o
  -7  12   5        115.61        112.74        14.39 o
  -6  12   5         16.13         28.45        10.56 o
  -5  12   5          1.99         -3.86         4.70 o
  -4  12   5       1602.53       1650.58        54.70 o
  -3  12   5        331.49        376.30        16.53 o
  -2  12   5        573.95        567.32        27.89 o
  -1  12   5        187.09        193.69        13.98 o
   0  12   5       1034.32       1040.31        44.47 o
   1  12   5         22.21         36.20         7.86 o
   2  12   5        133.11        118.88         8.64 o
   3  12   5          6.27          9.85         4.14 o
   4  12   5         89.04         81.56         6.57 o
   5  12   5         15.04         15.35         7.90 o
  -7  13   5         37.90         14.44         7.82 o
  -6  13   5         10.47          5.41         8.34 o
  -5  13   5         83.84         90.24         7.44 o
  -4  13   5          5.58          3.85         8.42 o
  -3  13   5         49.79         52.77         7.33 o
  -2  13   5         49.11         51.94         8.94 o
  -1  13   5          3.99          6.20         6.89 o
   0  13   5        112.46        132.10        13.41 o
   1  13   5        553.27        573.70        22.48 o
   2  13   5         12.76          8.51         5.14 o
   3  13   5         87.77         75.58         6.67 o
   4  13   5         28.27         36.93         5.96 o
  -6  14   5          3.42         10.51         7.47 o
  -5  14   5         10.20         10.06         4.57 o
  -4  14   5        428.80        430.52        17.74 o
  -3  14   5         58.01         54.65         8.87 o
  -2  14   5         55.09         65.61         9.47 o
  -1  14   5        111.31        116.63        11.25 o
   0  14   5        211.00        199.29        12.85 o
   1  14   5          2.64         -1.23         3.83 o
   2  14   5         18.61         21.45         6.44 o
   3  14   5          2.53         -0.78         5.05 o
  -6  15   5          0.95         -5.38         5.38 o
  -5  15   5         26.57         39.72        10.01 o
  -4  15   5         69.83         85.06         9.03 o
  -3  15   5         30.48         31.44         8.47 o
  -2  15   5        142.79        148.70        18.33 o
  -1  15   5        279.00        260.11        20.37 o
   0  15   5         74.45         81.80         8.03 o
   1  15   5        109.10        118.96         6.90 o
   2  15   5          3.26          7.89         4.23 o
   3  15   5        283.79        316.43        22.26 o
  -5  16   5         28.30         23.53         4.59 o
  -4  16   5         16.34         18.28         4.32 o
  -3  16   5        120.59        140.33        17.78 o
  -2  16   5        153.73        145.92        11.29 o
  -1  16   5          2.85          6.80         6.61 o
   0  16   5          9.73         21.61        10.72 o
   1  16   5         72.69         76.51        11.62 o
   2  16   5          0.07          2.11         3.20 o
  -3  17   5          6.71          8.85         4.23 o
  -2  17   5          2.33          9.59         5.17 o
  -1  17   5          8.67          6.37         5.43 o
   0  17   5        294.65        321.52        19.58 o
   1  17   5          7.07         19.30         7.15 o
 -10   0   6         11.64         11.15         6.45 o
  -8   0   6         22.15         19.80        10.53 o
  -6   0   6        500.23        507.83        23.73 o
  -4   0   6        471.28        400.96        15.39 o
  -2   0   6      17297.10      15293.05       478.58 o
   0   0   6          2.66          4.83         3.77 o
   2   0   6       1422.50       1517.58        84.04 o
   4   0   6         75.53         82.30         8.53 o
   6   0   6          1.76         -0.47         6.84 o
 -10   1   6          1.26          3.58         5.56 o
  -9   1   6        258.33        266.95        20.57 o
  -8   1   6          8.27         10.75         6.66 o
  -7   1   6          8.94         17.12         5.05 o
  -6   1   6          0.37          0.38         5.31 o
  -5   1   6          5.09          7.16         2.55 o
  -4   1   6         33.43         35.52         2.58 o
  -3   1   6         57.55         60.59         2.79 o
  -2   1   6         29.63         39.17         3.26 o
  -1   1   6        161.42        172.03         5.39 o
   0   1   6       1235.54       1117.77        24.53 o
   1   1   6          5.39          4.39         2.31 o
   2   1   6        470.28        474.22        17.19 o
   3   1   6        107.26        117.99         6.82 o
   4   1   6         14.98         11.11         4.00 o
   5   1   6        646.14        681.44        22.16 o
   6   1   6          2.20          2.14         3.73 o
 -10   2   6          0.00         -4.02         4.91 o
  -9   2   6        582.91        604.70        28.27 o
  -8   2   6          0.29          0.48         4.50 o
  -7   2   6         15.44         32.41         7.40 o
  -6   2   6        666.11        678.50        22.08 o
  -5   2   6         81.94         88.24         4.37 o
  -4   2   6         31.11         34.86         2.55 o
  -3   2   6        935.48        927.73        18.52 o
  -2   2   6       5936.00       5624.57       113.09 o
  -1   2   6        687.78        650.12        16.00 o
   0   2   6          1.03          1.38         2.04 o
   1   2   6        348.34        356.22        10.80 o
   2   2   6        423.96        460.22        15.36 o
   3   2   6         10.12         15.43         3.79 o
   4   2   6         43.41         46.42         5.95 o
   5   2   6          3.27         -2.49         5.51 o
   6   2   6         20.48         28.20         4.60 o
 -10   3   6         16.94         29.12         7.44 o
  -9   3   6        131.87        148.79        11.59 o
  -8   3   6          9.22          1.55         4.82 o
  -7   3   6          3.48          5.51         5.25 o
  -6   3   6        361.10        360.06        15.43 o
  -5   3   6          1.85          3.99         3.09 o
  -4   3   6         89.39         84.29         4.25 o
  -3   3   6        684.24        704.77        16.23 o
  -2   3   6        623.49        616.85        14.09 o
  -1   3   6        228.73        237.50         7.28 o
   0   3   6          3.89          2.77         2.65 o
   1   3   6         37.11         46.70         5.14 o
   2   3   6          0.59          4.73         4.18 o
   3   3   6        175.54        183.49        10.11 o
   4   3   6         10.16          9.23         8.48 o
   5   3   6          0.58          7.99         6.22 o
   6   3   6          9.23          8.80         4.14 o
  -9   4   6        105.27        102.20        10.83 o
  -8   4   6        321.15        364.96        20.80 o
  -7   4   6         20.61         19.84         5.63 o
  -6   4   6         14.10         17.02         5.04 o
  -5   4   6         11.14          8.03         2.97 o
  -4   4   6         43.47         44.89         3.99 o
  -3   4   6        244.78        237.53         6.45 o
  -2   4   6         75.00         68.35         3.58 o
  -1   4   6         45.45         55.00         3.52 o
   0   4   6        733.60        752.17        22.57 o
   1   4   6        292.43        315.56        11.40 o
   2   4   6        183.38        194.62        10.12 o
   3   4   6        236.90        245.96        15.54 o
   4   4   6         10.91         13.00         6.96 o
   5   4   6        718.01        735.23        33.52 o
   6   4   6          1.81          2.21         4.91 o
  -9   5   6        274.17        271.13        14.78 o
  -8   5   6         33.39         32.98         7.14 o
  -7   5   6        102.87         97.50         7.67 o
  -6   5   6        247.92        247.40        12.05 o
  -5   5   6          7.12          2.49         3.37 o
  -4   5   6        116.11        125.27         5.79 o
  -3   5   6        218.13        201.57         7.52 o
  -2   5   6         77.84         69.49         5.19 o
  -1   5   6        191.87        202.02        11.63 o
   0   5   6         66.88         62.07         4.76 o
   1   5   6        141.54        157.93         7.88 o
   2   5   6        109.09        142.00        11.38 o
   3   5   6        141.13        137.36        11.68 o
   4   5   6         20.39         26.00        11.08 o
   5   5   6          9.45          4.99         7.84 o
   6   5   6         54.80         59.85         5.78 o
  -9   6   6         13.67         20.59         4.72 o
  -8   6   6          6.85         15.48         6.31 o
  -7   6   6          1.50          0.62        10.07 o
  -6   6   6          2.29          5.06         6.19 o
  -5   6   6        418.27        412.58        17.06 o
  -4   6   6         99.17        117.87         5.71 o
  -3   6   6        432.55        444.45        12.17 o
  -2   6   6        315.65        320.05        14.23 o
  -1   6   6         13.65         13.69         4.02 o
   0   6   6         17.45         19.90         3.68 o
   1   6   6         24.83         39.36         5.21 o
   2   6   6         42.07         31.97         7.44 o
   3   6   6        223.24        227.81        15.14 o
   4   6   6        188.51        172.60        18.29 o
   5   6   6         23.21         21.37         5.68 o
   6   6   6         75.36         84.03         9.59 o
  -9   7   6         17.10         10.53         8.50 o
  -8   7   6         44.00         37.72         9.98 o
  -7   7   6          0.29          0.54         6.03 o
  -6   7   6         14.77          7.26        10.04 o
  -5   7   6          4.93          4.68         4.46 o
  -4   7   6         27.90         30.96         3.93 o
  -3   7   6         12.98         16.54         3.30 o
  -2   7   6        550.95        565.25        20.52 o
  -1   7   6        301.66        289.76        10.74 o
   0   7   6       1059.95       1136.94        33.43 o
   1   7   6        344.63        323.02        14.04 o
   2   7   6        214.41        189.99        13.41 o
   3   7   6         84.75         69.44         9.32 o
   4   7   6        162.97        164.70        12.71 o
   5   7   6          6.53         16.64         4.55 o
   6   7   6          3.06         10.71         5.21 o
  -9   8   6         24.88         13.46         4.35 o
  -8   8   6          4.31          0.21         7.01 o
  -7   8   6         90.64         92.61         9.55 o
  -6   8   6        118.70        113.46         7.98 o
  -5   8   6         54.71         68.30         9.01 o
  -4   8   6         11.00          8.56         3.67 o
  -3   8   6          6.06          4.11         3.72 o
  -2   8   6        956.62       1003.70        33.71 o
  -1   8   6         11.89         22.21         5.76 o
   0   8   6         63.44         69.77         8.71 o
   1   8   6        149.77        162.05         9.28 o
   2   8   6         13.39          9.22         6.35 o
   3   8   6         23.01         29.24         7.50 o
   4   8   6        141.31        119.13        22.65 o
   5   8   6         14.13          6.76         4.52 o
  -8   9   6        306.98        249.79        19.93 o
  -7   9   6          1.65          0.57         5.41 o
  -6   9   6        403.59        404.85        19.90 o
  -5   9   6         78.18         85.61         9.48 o
  -4   9   6         20.12         15.40         5.38 o
  -3   9   6        154.01        161.71        12.40 o
  -2   9   6         23.04         32.55         4.56 o
  -1   9   6        202.66        255.57        16.79 o
   0   9   6        213.02        200.36         8.97 o
   1   9   6        209.80        242.93        12.13 o
   2   9   6        366.95        366.12        19.83 o
   3   9   6        506.19        492.23        37.90 o
   4   9   6        105.31         95.58         7.86 o
   5   9   6          2.27          2.75         4.03 o
  -8  10   6         10.19         10.18         7.96 o
  -7  10   6         76.11         74.05        12.80 o
  -6  10   6         16.80         11.85         5.95 o
  -5  10   6        573.06        603.33        28.52 o
  -4  10   6        138.00        155.35        11.39 o
  -3  10   6         83.72         90.48         6.62 o
  -2  10   6        132.96        117.01         8.25 o
  -1  10   6        131.70        145.34        12.56 o
   0  10   6         95.80         94.67        11.31 o
   1  10   6          5.92         13.54         7.57 o
   2  10   6        574.25        613.33        38.82 o
   3  10   6         41.67         56.87         8.21 o
   4  10   6         36.07         31.93         5.45 o
   5  10   6          1.79          2.51         4.41 o
  -8  11   6          6.55         -3.21         6.86 o
  -7  11   6        130.33        143.97        16.07 o
  -6  11   6         55.53         43.64         7.19 o
  -5  11   6        105.51        133.10         8.86 o
  -4  11   6          1.51         10.31         5.17 o
  -3  11   6         78.44        105.06         8.38 o
  -2  11   6         16.29         17.35         9.86 o
  -1  11   6        424.55        436.87        25.76 o
   0  11   6        133.97        136.06         7.98 o
   1  11   6        472.78        538.62        35.07 o
   2  11   6         18.08         19.21         6.32 o
   3  11   6          0.36         -3.75         4.95 o
   4  11   6          4.75          2.08         3.97 o
  -7  12   6         17.04         25.19         8.93 o
  -6  12   6        112.64        132.19        10.11 o
  -5  12   6        640.99        647.23        24.18 o
  -4  12   6         23.28         31.63         6.14 o
  -3  12   6         24.23         26.83         5.88 o
  -2  12   6        132.01        111.44        12.09 o
  -1  12   6          8.50         11.36         7.05 o
   0  12   6          6.42         13.13         7.89 o
   1  12   6         45.37         53.60        10.44 o
   2  12   6        633.62        687.00        25.36 o
   3  12   6         10.28          8.47         5.47 o
   4  12   6          0.76         -0.59         3.69 o
  -7  13   6         13.64         14.95         7.26 o
  -6  13   6          0.07         -0.71         7.61 o
  -5  13   6         60.00         56.15         6.52 o
  -4  13   6        661.81        723.14        26.61 o
  -3  13   6         86.31        107.46        10.97 o
  -2  13   6         43.88         32.32        14.52 o
  -1  13   6         81.70         95.69        10.39 o
   0  13   6         36.09         33.08         7.74 o
   1  13   6         54.95         57.41        12.92 o
   2  13   6         14.03         21.58         6.69 o
   3  13   6        150.15        120.21        12.23 o
  -6  14   6         94.92        109.80        11.81 o
  -5  14   6         65.72         71.72         6.14 o
  -4  14   6         26.96         21.73         8.63 o
  -3  14   6         47.35         50.87         8.48 o
  -2  14   6       1080.45       1075.68        46.39 o
  -1  14   6         15.07         18.70         6.99 o
   0  14   6         90.59         93.34         9.60 o
   1  14   6         17.64         35.73        11.08 o
   2  14   6          6.73          0.84         5.42 o
   3  14   6          8.53          8.68         4.78 o
  -5  15   6         43.41         41.29         6.74 o
  -4  15   6          3.35         -2.66         5.37 o
  -3  15   6          1.43          6.82         6.15 o
  -2  15   6        111.00        120.53        10.61 o
  -1  15   6          5.09          2.99         5.99 o
   0  15   6         68.88         79.73         8.35 o
   1  15   6         83.76        101.64        13.64 o
   2  15   6         24.01         30.94         8.35 o
  -4  16   6          7.09          6.98         4.87 o
  -3  16   6         34.45         31.24         6.53 o
  -2  16   6         47.92         51.13         7.33 o
  -1  16   6          2.85         -5.28         5.28 o
   0  16   6         25.23         27.21         5.77 o
   1  16   6         18.84         12.81         6.36 o
  -9   0   7          7.22          7.75         8.29 o
  -7   0   7        196.23        179.29        12.31 o
  -5   0   7        205.58        208.20        13.14 o
  -3   0   7       4920.71       4548.43       131.58 o
  -1   0   7        309.14        329.79        11.45 o
   1   0   7          2.60         -4.15         4.64 o
   3   0   7         53.02         55.36         8.28 o
   5   0   7        243.77        221.79        27.76 o
 -10   1   7         74.13         60.79         6.52 o
  -9   1   7         85.97         95.47         9.30 o
  -8   1   7          0.23         -3.40         4.39 o
  -7   1   7        107.12         94.43         6.65 o
  -6   1   7         10.02          4.88         3.70 o
  -5   1   7         28.13         26.80         3.64 o
  -4   1   7         47.53         39.18         2.94 o
  -3   1   7        299.52        300.51         8.75 o
  -2   1   7       1002.27        952.90        22.83 o
  -1   1   7        526.44        508.00        13.14 o
   0   1   7          9.84         11.86         2.69 o
   1   1   7        187.34        161.93         6.83 o
   2   1   7         98.87        112.78         8.46 o
   3   1   7         10.54          6.42         3.86 o
   4   1   7        292.42        330.47        12.64 o
   5   1   7         33.13         42.28        10.42 o
   6   1   7         18.75         18.97         6.28 o
 -10   2   7          6.69          2.73         5.55 o
  -9   2   7          3.65          2.77         6.14 o
  -8   2   7         45.43         43.78         5.82 o
  -7   2   7        129.98        137.42         9.17 o
  -6   2   7        159.63        180.97         8.60 o
  -5   2   7          0.37          1.02         2.78 o
  -4   2   7        116.71        102.26         4.17 o
  -3   2   7       1676.93       1629.97        29.99 o
  -2   2   7         10.91         13.36         2.90 o
  -1   2   7         13.18          8.89         2.57 o
   0   2   7        176.09        192.92         8.13 o
   1   2   7         23.01         36.44         4.32 o
   2   2   7        104.39         90.56         6.25 o
   3   2   7        248.86        236.95        15.68 o
   4   2   7        409.33        471.34        30.85 o
   5   2   7          0.04          4.10         7.18 o
   6   2   7         26.86         20.87         4.46 o
  -9   3   7        283.39        277.94        31.90 o
  -8   3   7          7.78          3.11         4.58 o
  -7   3   7         89.36         85.34         7.47 o
  -6   3   7        137.56        131.60         6.52 o
  -5   3   7          1.11          0.34         3.21 o
  -4   3   7         32.83         29.59         3.51 o
  -3   3   7         24.86         26.10         2.94 o
  -2   3   7         55.05         59.34         3.28 o
  -1   3   7          6.48          2.92         2.19 o
   0   3   7          2.29          5.35         2.99 o
   1   3   7         70.41         76.59         6.64 o
   2   3   7        111.31        108.53        12.36 o
   3   3   7         59.17         52.70         6.30 o
   4   3   7         14.46         16.60        15.26 o
   5   3   7        116.48        131.90        10.39 o
   6   3   7         12.84         15.21         4.11 o
  -9   4   7         39.62         33.67         5.87 o
  -8   4   7         35.41         32.75         5.76 o
  -7   4   7          1.52         -2.28         5.26 o
  -6   4   7         10.33         18.39         4.39 o
  -5   4   7         28.59         32.80         5.13 o
  -4   4   7         65.67         67.35         4.18 o
  -3   4   7         78.80         69.22         4.12 o
  -2   4   7         38.35         28.25         3.22 o
  -1   4   7         46.70         49.35         4.11 o
   0   4   7        125.63        122.58         8.86 o
   1   4   7         86.29         90.50         8.74 o
   2   4   7         52.61         56.31         7.30 o
   3   4   7        103.42        107.63        10.82 o
   4   4   7        775.20        795.40        35.96 o
   5   4   7         41.90         40.64         7.05 o
  -9   5   7          9.28         10.20         4.88 o
  -8   5   7        218.94        232.32        14.52 o
  -7   5   7         82.76         75.50         9.23 o
  -6   5   7         11.52          9.35         3.93 o
  -5   5   7         46.17         55.39         4.60 o
  -4   5   7         22.49         19.21         3.49 o
  -3   5   7         84.60         78.94         4.88 o
  -2   5   7        394.34        373.32        16.34 o
  -1   5   7         58.85         69.15         4.54 o
   0   5   7          2.34         -1.17         3.40 o
   1   5   7        144.37        154.94         9.29 o
   2   5   7        354.20        339.25        19.21 o
   3   5   7        164.28        143.10        17.73 o
   4   5   7        234.08        231.54        21.91 o
   5   5   7        108.56        112.42        13.12 o
  -9   6   7        137.88        150.84        10.23 o
  -8   6   7         39.94         32.16        10.13 o
  -7   6   7         32.14         45.02         7.95 o
  -6   6   7         11.17         10.11         4.88 o
  -5   6   7        498.09        511.77        19.98 o
  -4   6   7         93.20         98.04         5.61 o
  -3   6   7         75.37         66.37         6.11 o
  -2   6   7        222.29        238.13         8.54 o
  -1   6   7        333.17        380.38        11.90 o
   0   6   7          1.25         -1.14         3.77 o
   1   6   7         35.81         36.09         5.67 o
   2   6   7         12.37         19.52         8.96 o
   3   6   7        102.71         94.94        10.33 o
   4   6   7          0.68         -1.38         6.19 o
   5   6   7         11.49          7.79         4.63 o
  -9   7   7         25.42         29.07         5.17 o
  -8   7   7        426.52        403.02        29.05 o
  -7   7   7         40.99         37.25         7.50 o
  -6   7   7          4.53          4.44         4.65 o
  -5   7   7         40.55         34.79         5.87 o
  -4   7   7        566.58        587.83        19.06 o
  -3   7   7          0.94          1.84         3.71 o
  -2   7   7          0.32         -3.63         3.80 o
  -1   7   7         18.72         19.62         4.01 o
   0   7   7        267.98        275.41        11.12 o
   1   7   7        229.05        235.11        15.73 o
   2   7   7        192.90        190.06        13.98 o
   3   7   7         22.75         11.02        10.70 o
   4   7   7         33.58         31.86         7.20 o
   5   7   7          3.97         -0.30         5.26 o
  -9   8   7         17.70          8.23         5.29 o
  -8   8   7          0.43          2.45         6.55 o
  -7   8   7         13.75          9.30        13.18 o
  -6   8   7        164.04        174.64        10.13 o
  -5   8   7        375.57        376.40        16.03 o
  -4   8   7         32.31         27.21         3.98 o
  -3   8   7         17.74         18.15         4.65 o
  -2   8   7         17.14         21.55         6.48 o
  -1   8   7        296.14        300.10        13.38 o
   0   8   7         22.68         58.26         9.01 o
   1   8   7          0.31         14.30         9.17 o
   2   8   7        253.27        263.38        16.46 o
   3   8   7        433.36        435.43        22.67 o
   4   8   7         13.68         10.87         5.07 o
   5   8   7          1.92          0.70         6.30 o
  -8   9   7        211.01        196.26        21.61 o
  -7   9   7        156.16        130.49        12.18 o
  -6   9   7          2.47          3.30         4.21 o
  -5   9   7         17.46          7.13         6.23 o
  -4   9   7        225.58        214.53        11.96 o
  -3   9   7         20.52         12.15         4.33 o
  -2   9   7        433.10        483.03        19.54 o
  -1   9   7         30.34         24.12         6.86 o
   0   9   7          0.20         -3.15         4.69 o
   1   9   7        337.69        309.09        17.67 o
   2   9   7          0.15          6.30         6.65 o
   3   9   7        444.83        419.64        31.32 o
   4   9   7          2.67         -0.89         5.40 o
  -7  10   7        197.07        206.14        19.38 o
  -6  10   7          0.07          6.23         5.75 o
  -5  10   7         47.37         52.08        25.88 o
  -4  10   7         26.97         40.12         9.06 o
  -3  10   7         17.27         18.93         5.31 o
  -2  10   7        109.85        106.78         8.32 o
  -1  10   7        238.97        264.77        13.29 o
   0  10   7          4.76         -1.08         5.70 o
   1  10   7         22.64         24.04         8.57 o
   2  10   7        167.58        168.86        23.07 o
   3  10   7        157.52        170.26        17.39 o
   4  10   7        114.80        135.68        11.43 o
  -7  11   7         70.93         66.26        11.43 o
  -6  11   7         96.18        100.45         9.16 o
  -5  11   7         43.33         66.00        18.59 o
  -4  11   7          1.16          4.36         4.80 o
  -3  11   7        218.17        233.69        12.10 o
  -2  11   7        112.83        115.97         8.57 o
  -1  11   7         11.43          6.81         5.85 o
   0  11   7        514.80        507.18        25.93 o
   1  11   7          6.63         10.79         5.57 o
   2  11   7        122.65        141.90        24.53 o
   3  11   7         51.05         52.34         8.44 o
   4  11   7         15.48         16.01         6.54 o
  -7  12   7        165.72        220.98        19.46 o
  -6  12   7         73.04         61.25         7.17 o
  -5  12   7         25.41         24.25        10.53 o
  -4  12   7          1.70         10.58         6.28 o
  -3  12   7          0.20         -1.71         6.50 o
  -2  12   7        286.82        282.29        17.63 o
  -1  12   7         17.11         25.96         7.65 o
   0  12   7        253.48        277.43        13.22 o
   1  12   7        479.69        536.26        25.85 o
   2  12   7          2.09          0.60         3.94 o
   3  12   7         47.19         45.65         8.39 o
  -6  13   7         28.76         19.36         6.98 o
  -5  13   7         62.87         87.18        12.74 o
  -4  13   7         44.81         27.74         6.12 o
  -3  13   7        217.82        248.44        39.83 o
  -2  13   7         98.07         94.14        11.17 o
  -1  13   7         29.08         39.63         8.02 o
   0  13   7        132.84        115.59        10.41 o
   1  13   7        146.75        141.18        16.88 o
   2  13   7         14.59         15.76         6.24 o
  -5  14   7        106.15        111.91        15.76 o
  -4  14   7          4.37          2.56         5.57 o
  -3  14   7        305.68        327.38        18.20 o
  -2  14   7         57.14         49.27         8.16 o
  -1  14   7         20.04         24.90         7.15 o
   0  14   7        327.12        352.14        18.55 o
   1  14   7          4.37          1.50        10.26 o
   2  14   7          1.14          1.57         6.96 o
  -4  15   7        146.88        144.37        10.64 o
  -3  15   7          9.06          8.31         5.68 o
  -2  15   7          3.02         -5.49         5.49 o
  -1  15   7          3.08          1.26        10.57 o
   0  15   7         22.18         20.09         4.02 o
   1  15   7         35.93         40.82         8.79 o
  -3  16   7         14.94         11.71         6.83 o
  -2  16   7          1.88          0.97         4.50 o
  -1  16   7          8.54         14.39         7.51 o
  -8   0   8         49.86         69.07        14.79 o
  -6   0   8        164.31        182.19        13.15 o
  -4   0   8         74.44         92.78         6.02 o
  -2   0   8         10.23          6.03         6.58 o
   0   0   8        211.18        201.04        12.90 o
   2   0   8          6.96          8.52         5.56 o
   4   0   8        142.40        163.26        11.30 o
  -9   1   8          9.92         21.07         7.49 o
  -8   1   8         93.80         91.60         7.35 o
  -7   1   8        360.68        360.11        13.37 o
  -6   1   8          6.41          8.00         4.39 o
  -5   1   8          3.30         -0.36         3.80 o
  -4   1   8        110.88        113.99         5.16 o
  -3   1   8       1115.04       1024.26        24.50 o
  -2   1   8         72.75         74.64         4.65 o
  -1   1   8         22.53         18.70         3.23 o
   0   1   8        167.50        162.62         8.40 o
   1   1   8         67.04         62.37         5.65 o
   2   1   8          0.01          1.48         4.96 o
   3   1   8         16.76         14.63         4.18 o
   4   1   8        206.66        203.50        10.53 o
   5   1   8          0.62          1.92         5.66 o
  -9   2   8          0.32          1.88         5.87 o
  -8   2   8        282.39        267.91        12.77 o
  -7   2   8         42.14         43.47         5.12 o
  -6   2   8        330.63        313.11        11.07 o
  -5   2   8         13.76         18.57         3.88 o
  -4   2   8          5.28          9.21         3.43 o
  -3   2   8        892.25        836.44        20.87 o
  -2   2   8         99.19         96.93         4.82 o
  -1   2   8          2.12          0.58         2.61 o
   0   2   8          4.96          0.10         3.27 o
   1   2   8        267.83        261.10        12.02 o
   2   2   8          6.29          9.87         5.04 o
   3   2   8        116.96        128.38         8.76 o
   4   2   8         14.53         17.81         9.01 o
   5   2   8          9.40          5.75         4.25 o
  -9   3   8        182.48        173.93        10.46 o
  -8   3   8          3.87          9.08         4.68 o
  -7   3   8         37.22         43.21         6.51 o
  -6   3   8         55.13         44.91         4.49 o
  -5   3   8         38.70         36.50         4.86 o
  -4   3   8          5.01          9.10         2.89 o
  -3   3   8          0.08          2.21         2.48 o
  -2   3   8          0.52          3.76         2.41 o
  -1   3   8         11.31         10.26         3.71 o
   0   3   8         32.21         28.20         4.39 o
   1   3   8         15.37          5.86         4.79 o
   2   3   8        122.43        136.00         9.15 o
   3   3   8        137.07        124.95         8.57 o
   4   3   8         23.15          7.87         5.90 o
   5   3   8          2.26          4.79         4.34 o
  -9   4   8        130.30        156.43        10.68 o
  -8   4   8         28.01         44.22         7.39 o
  -7   4   8        143.09        138.72         9.03 o
  -6   4   8          8.68          4.84         3.42 o
  -5   4   8        187.23        175.79         7.52 o
  -4   4   8         99.15         94.46         5.16 o
  -3   4   8          1.05          4.66         3.22 o
  -2   4   8         40.03         37.06         3.80 o
  -1   4   8         42.79         47.35         4.30 o
   0   4   8          0.11         -0.61         3.66 o
   1   4   8        244.24        265.37        15.80 o
   2   4   8         12.77         11.28         4.83 o
   3   4   8          1.20          3.42        12.06 o
   4   4   8        461.66        413.25        30.41 o
   5   4   8          8.04          6.17         6.28 o
  -9   5   8         54.03         55.73         6.44 o
  -8   5   8         18.24         22.78        10.71 o
  -7   5   8         31.58         45.65         8.02 o
  -6   5   8         46.60         43.51         5.03 o
  -5   5   8         59.82         55.22         5.39 o
  -4   5   8          0.17          0.10         3.45 o
  -3   5   8         53.49         38.30         4.40 o
  -2   5   8          5.52          7.74         3.39 o
  -1   5   8         35.27         36.40         5.42 o
   0   5   8        266.58        265.50        19.66 o
   1   5   8         22.78         29.35         5.56 o
   2   5   8          4.54         14.92         8.04 o
   3   5   8         14.92          8.22         9.55 o
   4   5   8          5.67         -3.50         8.28 o
   5   5   8          0.70          2.82         6.79 o
  -9   6   8         20.80         21.74         4.86 o
  -8   6   8          6.11          6.07         7.12 o
  -7   6   8          0.63         -6.07         6.07 o
  -6   6   8        238.24        233.26        15.23 o
  -5   6   8         14.45         12.67         5.11 o
  -4   6   8         25.08         21.35         5.14 o
  -3   6   8        162.58        153.37        14.38 o
  -2   6   8         13.03          8.19         3.66 o
  -1   6   8         16.42         21.33         4.50 o
   0   6   8        199.53        223.13         9.96 o
   1   6   8        118.68        122.27         8.71 o
   2   6   8         20.12         25.95        14.89 o
   3   6   8          1.67         -1.36         6.22 o
   4   6   8        444.58        461.61        18.04 o
  -9   7   8         51.60         43.90         7.55 o
  -8   7   8         23.14         28.95         6.25 o
  -7   7   8         27.72         25.25         6.84 o
  -6   7   8        108.29        104.35         7.88 o
  -5   7   8         20.13         31.13         5.73 o
  -4   7   8          2.79          3.55         6.38 o
  -3   7   8          2.89         -1.19         3.88 o
  -2   7   8         52.44         60.78         5.05 o
  -1   7   8        238.75        234.97        10.36 o
   0   7   8         13.23          5.87         3.87 o
   1   7   8          0.13          4.15         9.70 o
   2   7   8         10.88          8.27        10.47 o
   3   7   8        232.13        243.42        17.07 o
   4   7   8        147.35        134.99         8.93 o
  -8   8   8         22.46         20.40         5.41 o
  -7   8   8          0.09          0.03         5.19 o
  -6   8   8        153.71        158.16         9.42 o
  -5   8   8         54.81         54.49         6.32 o
  -4   8   8         13.47         15.03         5.22 o
  -3   8   8        339.91        335.26        21.76 o
  -2   8   8        321.20        323.98        14.32 o
  -1   8   8         11.87         17.06         5.08 o
   0   8   8        137.31        147.66         9.28 o
   1   8   8          2.88          2.39         6.38 o
   2   8   8          2.55          3.91         6.31 o
   3   8   8         41.46         30.75         7.04 o
   4   8   8         41.44         32.82         6.66 o
  -8   9   8         81.51         64.94         8.36 o
  -7   9   8        201.75        203.38        14.90 o
  -6   9   8         25.77         28.05         5.01 o
  -5   9   8         16.89         15.04         6.88 o
  -4   9   8          1.60          6.56         4.72 o
  -3   9   8         67.11         67.77         5.93 o
  -2   9   8         33.53         35.54         6.16 o
  -1   9   8         14.14         13.83         6.33 o
   0   9   8        117.42        132.31        11.07 o
   1   9   8         59.75         58.76         8.38 o
   2   9   8         84.73         88.00        13.43 o
   3   9   8         84.68         86.35        12.59 o
  -7  10   8        168.32        185.49        17.60 o
  -6  10   8          0.58          1.21         5.38 o
  -5  10   8        115.29        128.50        18.88 o
  -4  10   8        203.77        199.63        12.64 o
  -3  10   8        172.99        193.90        10.79 o
  -2  10   8        325.82        349.60        15.71 o
  -1  10   8         34.14         32.04         6.53 o
   0  10   8        137.88        135.83         8.68 o
   1  10   8        397.80        416.69        21.12 o
   2  10   8         12.50         14.35         5.95 o
   3  10   8        132.84        149.03         8.45 o
  -7  11   8         78.28         79.86        11.27 o
  -6  11   8         10.20          5.17         5.09 o
  -5  11   8          9.03          6.48         6.18 o
  -4  11   8        180.94        189.36        13.17 o
  -3  11   8         36.46         43.47         6.08 o
  -2  11   8          4.46          4.55         4.98 o
  -1  11   8          3.06          4.26         4.85 o
   0  11   8         37.72         53.36         6.28 o
   1  11   8          2.54         12.88         4.68 o
   2  11   8        142.65        149.51        26.51 o
   3  11   8          1.41          3.54         3.63 o
  -6  12   8         22.57         19.96         7.35 o
  -5  12   8        162.44        148.59        16.11 o
  -4  12   8         32.63         33.56         5.07 o
  -3  12   8         81.43         72.56         9.11 o
  -2  12   8          5.56         11.02         6.86 o
  -1  12   8        474.30        505.93        19.97 o
   0  12   8          4.65          5.90         4.39 o
   1  12   8         68.78         64.01         7.58 o
   2  12   8         31.27         29.61         6.86 o
  -6  13   8          4.28         -5.56         5.56 o
  -5  13   8          3.06         -0.42         4.30 o
  -4  13   8         18.17         17.05         8.19 o
  -3  13   8         11.60         10.22         6.05 o
  -2  13   8         55.57         65.46         8.59 o
  -1  13   8         78.85        103.50         9.71 o
   0  13   8        115.78        108.48        15.01 o
   1  13   8          1.48          5.22         8.35 o
  -5  14   8        200.03        222.03        17.41 o
  -4  14   8        198.60        210.08        23.98 o
  -3  14   8         91.85         99.70         9.05 o
  -2  14   8          8.13          3.10         5.48 o
  -1  14   8         92.07        101.56         8.94 o
   0  14   8         15.00         22.92         5.57 o
  -3  15   8         66.62         56.98        13.59 o
  -2  15   8         10.60          5.57         4.59 o
  -1  15   8        113.21        110.60        12.54 o
  -7   0   9          1.34         -5.48         5.48 o
  -5   0   9          3.57          1.63         5.84 o
  -3   0   9       4430.76       3842.42       127.30 o
  -1   0   9          0.21         -4.55         4.55 o
   1   0   9        154.57        184.61        16.21 o
   3   0   9         17.39         22.12         6.64 o
  -9   1   9         25.28         36.06         5.98 o
  -8   1   9         28.06         29.89         5.29 o
  -7   1   9          1.72          4.62         3.93 o
  -6   1   9          1.69         -2.72         4.58 o
  -5   1   9        101.20         84.21         7.76 o
  -4   1   9         45.56         40.49         5.72 o
  -3   1   9        666.48        586.90        17.28 o
  -2   1   9          2.27         -1.25         3.27 o
  -1   1   9         40.80         44.51         4.50 o
   0   1   9         36.07         30.90         5.55 o
   1   1   9         22.61         37.83        11.39 o
   2   1   9          7.58          4.62         4.93 o
   3   1   9          1.48          6.56         4.38 o
   4   1   9        250.87        274.63        20.91 o
  -9   2   9         31.06         40.28         8.54 o
  -8   2   9         93.11        124.09        10.54 o
  -7   2   9          3.53          0.76         3.74 o
  -6   2   9        357.60        367.92        25.99 o
  -5   2   9         79.45         69.58        10.70 o
  -4   2   9         23.32         21.32         4.81 o
  -3   2   9        995.16        904.61        22.60 o
  -2   2   9         54.66         49.87         3.98 o
  -1   2   9         11.97          7.25         4.66 o
   0   2   9         56.54         52.17         5.66 o
   1   2   9        483.80        491.49        28.60 o
   2   2   9        108.45        118.97        13.41 o
   3   2   9        214.56        217.58        13.61 o
   4   2   9         48.14         38.10         6.00 o
  -9   3   9          0.06         -2.34         4.06 o
  -8   3   9          3.45          3.33         4.26 o
  -7   3   9        194.91        199.02         9.85 o
  -6   3   9         19.88         17.13         3.96 o
  -5   3   9          9.13          9.80         4.92 o
  -4   3   9          0.74         -1.96         3.16 o
  -3   3   9        225.94        203.79         7.72 o
  -2   3   9        289.39        244.64         8.56 o
  -1   3   9         60.39         56.63         6.72 o
   0   3   9        192.04        199.40         9.77 o
   1   3   9          3.13         -3.42         4.93 o
   2   3   9         47.31         43.49         7.26 o
   3   3   9          0.06         -3.74         3.94 o
   4   3   9          6.77          8.57         4.99 o
  -9   4   9        190.84        177.26        30.97 o
  -8   4   9         38.80         51.48         7.42 o
  -7   4   9          0.08         -1.30         4.30 o
  -6   4   9        205.60        198.21         9.17 o
  -5   4   9          0.08          2.26         4.15 o
  -4   4   9        104.72         96.05         7.21 o
  -3   4   9         57.62         53.00         4.44 o
  -2   4   9          5.26          7.62         3.64 o
  -1   4   9        382.20        352.66        12.08 o
   0   4   9        326.63        336.57        13.21 o
   1   4   9        178.09        174.52        10.95 o
   2   4   9          0.48          4.23         6.40 o
   3   4   9         40.95         45.53        10.53 o
   4   4   9         60.67         51.92         9.62 o
  -9   5   9          9.02          6.81         4.19 o
  -8   5   9         52.58         62.50         7.60 o
  -7   5   9         65.62         69.37         8.66 o
  -6   5   9         30.41         39.02         7.39 o
  -5   5   9         11.68         16.00         4.49 o
  -4   5   9         19.65         10.13         4.59 o
  -3   5   9         31.96         33.52         4.35 o
  -2   5   9        128.48        112.00         6.29 o
  -1   5   9         55.09         53.44         4.83 o
   0   5   9         28.11         32.30         4.92 o
   1   5   9          2.88          6.43         4.95 o
   2   5   9         23.76         38.89        24.95 o
   3   5   9         21.63          8.11         8.88 o
   4   5   9         47.51         48.10         8.91 o
  -8   6   9         25.69         29.81         6.19 o
  -7   6   9        190.51        205.87        13.50 o
  -6   6   9         55.38         64.60        11.57 o
  -5   6   9         24.42         20.85        13.85 o
  -4   6   9          8.47          7.06         4.99 o
  -3   6   9          0.66          6.45         6.09 o
  -2   6   9          0.00          0.87         3.36 o
  -1   6   9         19.55         27.08         5.01 o
   0   6   9          8.96          6.16         4.34 o
   1   6   9         28.38         32.10         6.64 o
   2   6   9         20.47         33.21         7.58 o
   3   6   9          7.18          2.65         8.36 o
  -8   7   9          1.83          1.86         4.68 o
  -7   7   9          9.07          9.65         5.76 o
  -6   7   9          2.98          4.30         5.29 o
  -5   7   9        202.15        195.08        13.41 o
  -4   7   9          2.86          7.60         5.02 o
  -3   7   9         12.32         19.84         4.49 o
  -2   7   9        101.90        104.14         6.61 o
  -1   7   9         15.26         12.10         4.24 o
   0   7   9        212.70        214.82        12.94 o
   1   7   9         35.49         29.90         7.66 o
   2   7   9         86.49         87.36         9.37 o
   3   7   9          8.89         12.43         5.61 o
  -8   8   9         10.07         11.55         7.03 o
  -7   8   9         48.51         51.86        10.79 o
  -6   8   9         76.76         73.11         8.40 o
  -5   8   9        129.66        129.48        12.05 o
  -4   8   9          2.59         -0.99         4.83 o
  -3   8   9         88.26         91.11         9.05 o
  -2   8   9         10.92         17.24        10.63 o
  -1   8   9         13.60         10.97         4.98 o
   0   8   9         79.32         83.25         7.96 o
   1   8   9         38.47         31.16         7.41 o
   2   8   9         35.34         46.46        10.74 o
   3   8   9          8.41          7.89         7.08 o
  -7   9   9         90.93        105.32        12.94 o
  -6   9   9         41.77         39.36         6.82 o
  -5   9   9         13.80         22.35         9.57 o
  -4   9   9        319.68        348.15        18.87 o
  -3   9   9        155.34        173.20         8.62 o
  -2   9   9         41.42         38.55         6.16 o
  -1   9   9          9.37          9.34         6.16 o
   0   9   9          2.43          4.36         4.80 o
   1   9   9          0.00          8.00         6.86 o
   2   9   9         81.47         82.01         8.30 o
  -7  10   9         50.55         62.40        10.03 o
  -6  10   9         55.58         34.01         9.63 o
  -5  10   9          0.32         -5.07         5.55 o
  -4  10   9         18.86         22.38         6.56 o
  -3  10   9         26.75         19.82         7.21 o
  -2  10   9        149.22        155.30        10.94 o
  -1  10   9          0.01         -0.99         4.74 o
   0  10   9          1.25         -5.01         5.01 o
   1  10   9        254.64        252.93        21.00 o
   2  10   9          0.00         -3.84         3.84 o
  -6  11   9         29.13         37.09         8.49 o
  -5  11   9         14.10         16.63         5.94 o
  -4  11   9          1.72         10.15         8.53 o
  -3  11   9          0.06          0.03         7.84 o
  -2  11   9          0.22         -4.39         4.39 o
  -1  11   9        172.29        180.55        10.00 o
   0  11   9          4.69          1.78         5.37 o
   1  11   9          0.15         -1.66         5.04 o
  -6  12   9        183.13        133.20        12.24 o
  -5  12   9          0.23         -0.88         6.08 o
  -4  12   9         29.47         28.27        10.10 o
  -3  12   9        137.90        143.20        10.84 o
  -2  12   9          2.52         -1.88         5.41 o
  -1  12   9          0.65          2.54         4.88 o
   0  12   9         44.49         47.06         6.50 o
   1  12   9        243.87        294.87        22.58 o
  -4  13   9          6.89          6.28         7.92 o
  -3  13   9          2.73         -3.06         4.68 o
  -2  13   9        285.62        304.02        20.63 o
  -1  13   9          0.05          6.57         4.87 o
   0  13   9          0.83         -9.46         9.46 o
  -8   0  10        132.68        139.86        11.16 o
  -6   0  10          7.43         -1.54         7.96 o
  -4   0  10       2701.59       2271.26        91.09 o
  -2   0  10        138.18        141.50        10.01 o
   0   0  10         32.26         44.47         7.58 o
   2   0  10         63.26         64.14        11.45 o
  -9   1  10          0.69          7.06         5.79 o
  -8   1  10         58.47         58.98         5.34 o
  -7   1  10         20.36         29.71         5.27 o
  -6   1  10         52.77         56.50         7.80 o
  -5   1  10         80.41         63.58         8.68 o
  -4   1  10         71.05         66.27         7.74 o
  -3   1  10        887.67        814.39        20.78 o
  -2   1  10         21.88         22.84         3.83 o
  -1   1  10         81.33         70.21         6.23 o
   0   1  10          8.73          6.07         4.17 o
   1   1  10          0.23          1.74         4.84 o
   2   1  10         46.81         60.14         8.11 o
   3   1  10        164.91        178.01        12.77 o
  -9   2  10          0.16          7.44         6.11 o
  -8   2  10         32.98         45.02        14.09 o
  -7   2  10        158.42        152.42         9.24 o
  -6   2  10         27.81         23.45         6.45 o
  -5   2  10         39.30         31.80         7.21 o
  -4   2  10        441.61        384.26        12.70 o
  -3   2  10         29.19         28.44         4.02 o
  -2   2  10         22.60         21.38         4.33 o
  -1   2  10          7.12          9.05         5.95 o
   0   2  10         81.10         92.56         8.58 o
   1   2  10         23.13         41.20         6.12 o
   2   2  10          0.08         -0.24         6.11 o
   3   2  10        467.47        460.89        25.04 o
  -8   3  10         12.42         10.88         5.33 o
  -7   3  10          2.67          2.99         4.29 o
  -6   3  10         17.81         17.44         6.38 o
  -5   3  10         50.82         41.69         6.10 o
  -4   3  10         14.72         15.28         4.03 o
  -3   3  10        100.97        101.88         6.32 o
  -2   3  10         32.43         31.94         5.77 o
  -1   3  10        355.94        331.63        15.49 o
   0   3  10          1.75          1.86         4.29 o
   1   3  10          0.36         -5.12         5.12 o
   2   3  10         85.64         83.54         7.03 o
   3   3  10         24.88         33.02         5.82 o
  -8   4  10          0.56         -1.61         7.58 o
  -7   4  10        111.33        107.87         7.52 o
  -6   4  10         14.91         12.71         4.78 o
  -5   4  10         10.07          1.06         5.04 o
  -4   4  10          8.02         12.45         3.89 o
  -3   4  10         22.28         12.75         3.95 o
  -2   4  10          2.13         -2.27         3.68 o
  -1   4  10         11.87         16.66         5.05 o
   0   4  10         81.08         86.94         6.49 o
   1   4  10        236.25        245.72        18.66 o
   2   4  10         37.02         32.82         5.15 o
   3   4  10         99.39        116.25        13.01 o
  -8   5  10         36.99         27.46         8.14 o
  -7   5  10          4.08          2.79         7.20 o
  -6   5  10          1.41         -0.65         6.82 o
  -5   5  10          0.67          1.82         6.09 o
  -4   5  10        201.99        191.29        10.65 o
  -3   5  10          1.21          3.16         3.67 o
  -2   5  10        137.45        139.60         7.12 o
  -1   5  10        306.78        298.91        12.20 o
   0   5  10        134.59        134.59         7.64 o
   1   5  10         36.24         47.59         9.23 o
   2   5  10        127.18        146.42        18.72 o
  -8   6  10         11.61         13.88         7.00 o
  -7   6  10          1.08          7.22         8.26 o
  -6   6  10        324.85        301.77        16.67 o
  -5   6  10         17.36         18.62         6.71 o
  -4   6  10         50.79         43.66         6.25 o
  -3   6  10          0.63          1.38         3.83 o
  -2   6  10        187.40        202.62        11.37 o
  -1   6  10          0.15         -0.58         4.50 o
   0   6  10          0.16          3.67         4.44 o
   1   6  10          0.04          3.07         6.66 o
   2   6  10        333.74        396.13        19.95 o
  -7   7  10         35.09         35.09         9.38 o
  -6   7  10          0.70          4.91         7.57 o
  -5   7  10        202.77        215.56        13.95 o
  -4   7  10        104.07        109.24        11.64 o
  -3   7  10          0.38          0.37         3.84 o
  -2   7  10         65.63         70.66         6.76 o
  -1   7  10         71.38         93.06         7.53 o
   0   7  10         14.82         13.11         4.54 o
   1   7  10        128.73        160.87        12.11 o
   2   7  10          6.80          7.21         5.00 o
  -7   8  10         64.84         61.35        10.33 o
  -6   8  10          0.15          2.97         5.57 o
  -5   8  10         24.07         27.02         6.86 o
  -4   8  10          1.19          1.54         4.65 o
  -3   8  10          3.62         18.80         5.11 o
  -2   8  10         90.88         67.90         8.74 o
  -1   8  10          0.38          7.06         4.47 o
   0   8  10         17.91         29.41         8.75 o
   1   8  10        196.67        222.13        13.49 o
   2   8  10         28.44         10.34         6.68 o
  -7   9  10         22.60         33.42         8.06 o
  -6   9  10         12.92          4.15         5.83 o
  -5   9  10        254.54        272.45        15.45 o
  -4   9  10         69.02         73.95         9.01 o
  -3   9  10         16.69         17.07         4.95 o
  -2   9  10        227.77        236.06        11.81 o
  -1   9  10         33.14         41.03         8.25 o
   0   9  10          1.20          5.45         5.99 o
   1   9  10          1.10         -4.27         4.45 o
  -6  10  10          0.01         -1.10         5.01 o
  -5  10  10          9.85         17.11         5.51 o
  -4  10  10         21.21         21.97         5.84 o
  -3  10  10        132.13        136.06        13.68 o
  -2  10  10         61.69         61.08         6.19 o
  -1  10  10         23.45         24.04         5.23 o
   0  10  10         30.05         33.30         6.13 o
   1  10  10          8.17          2.95         6.61 o
  -5  11  10         24.32         20.81         5.76 o
  -4  11  10         71.92         54.78        10.72 o
  -3  11  10          1.47          3.30         4.76 o
  -2  11  10          6.16          7.47         3.99 o
  -1  11  10         36.39         29.99         4.48 o
   0  11  10          1.93          2.57         6.67 o
  -4  12  10          0.35         -1.44         6.49 o
  -3  12  10         16.77          9.73         4.38 o
  -2  12  10         21.00         29.73         9.95 o
  -1  12  10         95.92         96.50        12.64 o
  -7   0  11         42.59         36.78         8.98 o
  -5   0  11          0.10         -4.22         8.41 o
  -3   0  11          7.12          9.70         4.96 o
  -1   0  11        220.09        198.35        13.38 o
   1   0  11         15.76         24.38        12.28 o
  -8   1  11        139.58        113.29         7.68 o
  -7   1  11         24.73         23.18         8.54 o
  -6   1  11          0.99         -1.78         5.37 o
  -5   1  11         53.81         80.42        12.83 o
  -4   1  11        711.91        632.42        21.23 o
  -3   1  11        116.77        123.17         6.08 o
  -2   1  11          2.09          5.38         8.37 o
  -1   1  11        213.29        205.17         9.55 o
   0   1  11          6.68          4.17         4.84 o
   1   1  11         12.61         15.48         4.54 o
   2   1  11         13.73         14.87         5.03 o
  -8   2  11          3.93         -2.04         5.50 o
  -7   2  11        140.35        114.12        16.92 o
  -6   2  11          2.06          2.66         5.47 o
  -5   2  11         11.55          4.15         8.74 o
  -4   2  11         82.18         72.27         6.28 o
  -3   2  11         22.23         25.54         4.88 o
  -2   2  11         19.60         11.80         5.39 o
  -1   2  11         55.82         59.20         7.40 o
   0   2  11          9.39          8.85         4.82 o
   1   2  11         15.11         17.11         4.83 o
   2   2  11        214.67        199.43        26.39 o
  -8   3  11         20.55         25.37         6.84 o
  -7   3  11         26.42         33.98        12.40 o
  -6   3  11          1.70          1.81         4.47 o
  -5   3  11         15.26         10.76         9.99 o
  -4   3  11          0.79          4.13         4.65 o
  -3   3  11         25.84         26.70         5.60 o
  -2   3  11         17.79          6.07         4.33 o
  -1   3  11         20.39         11.86         4.65 o
   0   3  11          3.42          0.44         4.76 o
   1   3  11         11.05          5.16         4.55 o
   2   3  11         30.04         25.52         7.86 o
  -7   4  11          0.43          3.24         4.76 o
  -6   4  11         58.25         62.48         7.82 o
  -5   4  11          7.01         15.33         6.33 o
  -4   4  11         10.13         15.31         4.27 o
  -3   4  11         12.88         11.63         4.03 o
  -2   4  11          6.49          6.48         5.04 o
  -1   4  11          0.16          0.83         3.96 o
   0   4  11        242.84        277.14        14.31 o
   1   4  11          1.24         -2.05         6.48 o
  -7   5  11          2.62          3.60         4.53 o
  -6   5  11        100.29        125.03         9.90 o
  -5   5  11          4.68          6.96         6.05 o
  -4   5  11         61.06         58.09         6.80 o
  -3   5  11          1.51          3.63         4.67 o
  -2   5  11          6.82          8.88         3.77 o
  -1   5  11        117.64        108.03        10.99 o
   0   5  11          7.81         14.67         4.73 o
   1   5  11         10.17         11.67         6.22 o
  -7   6  11         53.79         48.85         9.39 o
  -6   6  11          0.26         -0.14         5.16 o
  -5   6  11          9.87          5.01         8.60 o
  -4   6  11         46.92         46.19         6.78 o
  -3   6  11          4.99          3.18         3.80 o
  -2   6  11         24.99         20.90         6.45 o
  -1   6  11          2.64          0.47         3.64 o
   0   6  11         18.62         20.15         4.44 o
   1   6  11         47.38         40.34         8.82 o
  -7   7  11         62.79         41.45         8.33 o
  -6   7  11          8.07          8.66         9.27 o
  -5   7  11          0.06         -5.32         5.32 o
  -4   7  11          2.54         10.29         6.69 o
  -3   7  11          6.61          8.56         4.34 o
  -2   7  11         17.10         18.25         4.02 o
  -1   7  11          9.71         10.62         4.67 o
   0   7  11         74.07        102.59         8.75 o
  -6   8  11          0.06          5.26         8.86 o
  -5   8  11          2.07          0.40        12.81 o
  -4   8  11        238.58        246.10        17.57 o
  -3   8  11        184.20        185.86        12.13 o
  -2   8  11         25.78         30.12         4.85 o
  -1   8  11         97.42         81.56         5.34 o
   0   8  11         36.74         35.50         7.95 o
  -5   9  11          2.66          8.88         4.75 o
  -4   9  11          2.22         -6.90         8.04 o
  -3   9  11          5.52          3.67         5.05 o
  -2   9  11         17.02         10.84         4.03 o
  -1   9  11         23.19         28.20         6.34 o
  -4  10  11         38.56         29.66         8.24 o
  -3  10  11        109.38        113.85        12.69 o
  -2  10  11          1.16          0.04         5.33 o
  -6   0  12        186.05        215.12        18.31 o
  -4   0  12        725.18        671.31        42.91 o
  -2   0  12          8.36          7.48         5.06 o
   0   0  12         54.47         29.40        11.95 o
  -7   1  12          0.39         -1.60         4.13 o
  -6   1  12          9.58          6.25         5.63 o
  -5   1  12         32.95         29.32         7.06 o
  -4   1  12        152.70        139.17        11.02 o
  -3   1  12         22.55         22.63         6.38 o
  -2   1  12         25.07         31.93         5.38 o
  -1   1  12          0.39          5.76         4.39 o
   0   1  12          4.45          3.04         5.38 o
  -7   2  12         61.85         60.23         9.32 o
  -6   2  12          2.19          8.21         7.49 o
  -4   2  12        250.84        228.64        13.97 o
  -3   2  12         16.67         22.20         5.11 o
  -2   2  12          8.55          7.74         4.15 o
  -1   2  12         38.54         40.74         5.61 o
   0   2  12        205.02        185.58        13.22 o
  -7   3  12          0.02         -0.72         5.90 o
  -6   3  12          7.24          6.87         6.16 o
  -5   3  12         18.96          9.89         8.02 o
  -4   3  12        152.12        156.42        10.95 o
  -3   3  12         15.46         21.45         5.14 o
  -2   3  12         28.95         33.97         5.91 o
  -1   3  12         10.94          6.88         4.87 o
   0   3  12         22.34         11.73        12.21 o
  -6   4  12          1.87         -5.13         5.13 o
  -5   4  12         11.73         17.71         7.84 o
  -4   4  12         56.34         66.51         6.11 o
  -3   4  12         52.03         55.25         7.25 o
  -2   4  12        194.82        203.30         9.11 o
  -1   4  12        125.95        119.28         7.65 o
   0   4  12         90.25         62.29         8.46 o
  -6   5  12          2.24          1.40         8.24 o
  -5   5  12         15.75         21.04         5.88 o
  -4   5  12          0.27          2.30         5.30 o
  -3   5  12         22.07         24.77         6.12 o
  -2   5  12          0.71          0.44         6.67 o
  -1   5  12          5.72          5.96         5.10 o
  -6   6  12          6.69          0.13         6.27 o
  -5   6  12          0.98         -0.55         7.37 o
  -4   6  12          0.05         -1.71         4.82 o
  -3   6  12          0.00          0.66         4.83 o
  -2   6  12          2.76         10.64         4.71 o
  -1   6  12          0.00         -0.59         5.95 o
  -5   7  12         16.24          5.94         4.53 o
  -4   7  12         71.82         61.36         6.47 o
  -3   7  12         10.67         13.51         5.89 o
  -2   7  12          7.60         11.65         6.27 o
  -3   0  13          7.82         12.45         7.55 o
  -3   1  13        149.12        141.05        14.34 o
  -2   1  13         17.66         18.08         5.32 o
  -3   2  13          1.11         -1.26         5.83 o
  -2   2  13         13.34         11.45         4.82 o
  -3   3  13         15.71          9.02         5.91 o
                                                
