# Supplementary material for: 4,4-Di­fluoro-2,3;5,6-bis­(tetra­methylene)-4-bora-3a,4a-di­aza-s-indacene (LD540)
Source: Acta Crystallogr Sect E Struct Rep Online. 2013 Dec 18;70(Pt 1):o74. doi: 10.1107/S1600536813033448 (PMC3914101; doi:10.1107/S1600536813033448)
Supplement: Supplementary file 3 [file e-70-00o74-Isup3.mol]

@<TRIPOS>MOLECULE
import
    54    48     2     0     0
SMALL
NO_CHARGES
****
Generated from the CSD

@<TRIPOS>ATOM
     1 C5      -1.5609   6.0694   1.1364   C.2       1 RES1   0.0000
     2 C6      -1.7321   4.5872   1.0287   C.3       1 RES1   0.0000
     3 H6A     -1.4889   4.1678   1.8689   H         1 RES1   0.0000
     4 H6B     -1.1458   4.2403   0.3372   H         1 RES1   0.0000
     5 C7      -3.1930   4.2528   0.6851   C.3       1 RES1   0.0000
     6 H7A     -3.2490   3.3313   0.3864   H         1 RES1   0.0000
     7 H7B     -3.7375   4.3407   1.4836   H         1 RES1   0.0000
     8 C8      -3.7405   5.1662  -0.4003   C.3       1 RES1   0.0000
     9 H8A     -4.6350   4.8759  -0.6401   H         1 RES1   0.0000
    10 H8B     -3.1820   5.0949  -1.1892   H         1 RES1   0.0000
    11 C9      -3.7911   6.6247   0.0514   C.3       1 RES1   0.0000
    12 H9A     -3.9649   7.1961  -0.7140   H         1 RES1   0.0000
    13 H9B     -4.5139   6.7432   0.6872   H         1 RES1   0.0000
    14 C10     -2.4896   7.0209   0.6878   C.2       1 RES1   0.0000
    15 C11     -1.9486   8.2628   0.9665   C.2       1 RES1   0.0000
    16 H11     -2.3405   9.0848   0.7750   H         1 RES1   0.0000
    17 C12     -0.7063   8.0685   1.5883   C.2       1 RES1   0.0000
    18 C13      0.2261   8.9859   2.0846   C.2       1 RES1   0.0000
    19 C14      1.4042   8.5432   2.6751   C.2       1 RES1   0.0000
    20 C15      2.4736   9.2406   3.2690   C.2       1 RES1   0.0000
    21 H15      2.5522  10.1651   3.3364   H         1 RES1   0.0000
    22 C16      3.3855   8.3127   3.7357   C.2       1 RES1   0.0000
    23 C17      4.7064   8.4831   4.4411   C.3       1 RES1   0.0000
    24 H17A     4.5550   8.7423   5.3638   H         1 RES1   0.0000
    25 H17B     5.2212   9.1820   4.0086   H         1 RES1   0.0000
    26 C18A     5.5020   7.1302   4.3918   C.3       1 RES1   0.0000
    27 H18A     5.8186   6.9721   3.4895   H         1 RES1   0.0000
    28 H18B     6.2738   7.1878   4.9763   H         1 RES1   0.0000
    29 C19A     4.5988   5.9561   4.8382   C.3       1 RES1   0.0000
    30 H19A     5.1271   5.1476   4.9303   H         1 RES1   0.0000
    31 H19B     4.1949   6.1554   5.6977   H         1 RES1   0.0000
    32 C20      3.5030   5.7495   3.7785   C.3       1 RES1   0.0000
    33 H20A     3.8920   5.3551   2.9821   H         1 RES1   0.0000
    34 H20B     2.8317   5.1377   4.1200   H         1 RES1   0.0000
    35 C21      2.8626   7.0485   3.4290   C.2       1 RES1   0.0000
    36 C23     -0.0969  10.4536   2.0220   C.3       1 RES1   0.0000
    37 H23A    -0.7363  10.6706   2.7038   H         1 RES1   0.0000
    38 H23B    -0.4650  10.6640   1.1603   H         1 RES1   0.0000
    39 H23C     0.7035  10.9637   2.1611   H         1 RES1   0.0000
    40 B1       0.7867   6.0268   2.2532   B         1 RES1   0.0000
    41 N4      -0.4824   6.6869   1.6727   N.3       1 RES1   0.0000
    42 N22      1.6824   7.1786   2.7843   N.3       1 RES1   0.0000
    43 F2       0.4602   5.1678   3.2903   F         1 RES1   0.0000
    44 F3       1.4601   5.3164   1.2593   F         1 RES1   0.0000
    45 H17C     5.3614   8.8313   3.8149   H         2 RES2   0.0000
    46 H17D     4.6066   9.1277   5.1582   H         2 RES2   0.0000
    47 C18B     5.1987   7.1961   5.0020   C.3       2 RES2   0.0000
    48 H18C     6.1465   7.2784   5.1893   H         2 RES2   0.0000
    49 H18D     4.7464   7.0298   5.8444   H         2 RES2   0.0000
    50 C19B     4.9885   6.0352   4.1135   C.3       2 RES2   0.0000
    51 H19C     5.3692   5.2480   4.5342   H         2 RES2   0.0000
    52 H19D     5.4709   6.1867   3.2851   H         2 RES2   0.0000
    53 H20C     3.4411   5.1344   3.0314   H         2 RES2   0.0000
    54 H20D     3.0580   5.3518   4.5428   H         2 RES2   0.0000
@<TRIPOS>BOND
     1     1     2    1
     2     1    14   un
     3     1    41    1
     4     2     3    1
     5     2     4    1
     6     2     5    1
     7     5     6    1
     8     5     7    1
     9     5     8    1
    10     8     9    1
    11     8    10    1
    12     8    11    1
    13    11    12    1
    14    11    13    1
    15    11    14    1
    16    14    15   un
    17    15    16    1
    18    15    17   un
    19    17    18   un
    20    17    41    1
    21    18    19   un
    22    18    36    1
    23    19    20   un
    24    19    42    1
    25    20    21    1
    26    20    22   un
    27    22    23    1
    28    22    35   un
    29    23    24    1
    30    23    25    1
    31    23    26    1
    32    26    27    1
    33    26    28    1
    34    26    29    1
    35    29    30    1
    36    29    31    1
    37    29    32    1
    38    32    33    1
    39    32    34    1
    40    32    35    1
    41    35    42    1
    42    36    37    1
    43    36    38    1
    44    36    39    1
    45    40    41    1
    46    40    42    1
    47    40    43    1
    48    40    44    1
@<TRIPOS>SUBSTRUCTURE
     1 RES1        1 GROUP             0 ****  ****    0  
     2 RES2       45 GROUP             0 ****  ****    0  
@<TRIPOS>CRYSIN
    8.8836   16.4670   11.4865   90.0000  111.2710   90.0000   231     1
